# Supplementary material for: Solanum americanum genome-assisted discovery of immune receptors that detect potato late blight pathogen effectors
Source: Nat Genet. 2023 Aug 28;55(9):1579–88. doi: 10.1038/s41588-023-01486-9 (PMC10484786; doi:10.1038/s41588-023-01486-9)
Supplement: Supplementary file 4 — Supplementary_Tables [file 41588_2023_1486_MOESM4_ESM.xlsx]

## Sheet: Table S1validation of large SVs
#CHR_SP1102	Start_SP1102	End_SP1102	Accession	CHR_query	Start_query	End_query	Length	SV_types	Whether reside in single contig	Verified by Hi-C map
chr01	12405055	29927454	SP2271	chr01	10854652	21567274	17522399	INV	Y
chr01	43789084	52595785	SP2271	chr01	52986383	55513349	8806701	INV	N
chr01	69287615	71391652	SP2271	chr01	56730940	58974800	2104037	TRANS	Y
chr01	70591853	71603624	SP2271	chr01	56570405	57620048	1011771	DUP	Y
chr01	87707287	89063533	SP2271	chr01	86223371	87396856	1356246	INV	Y
chr02	1207699	4700021	SP2271	chr02	33791	3511548	3492322	INV	Y
chr02	5414901	8675898	SP2271	chr02	7812001	11619419	3260997	INV	Y
chr02	10369289	16611424	SP2271	chr02	14966301	25234962	6242135	INV	Y	Y
chr02	16965275	18972678	SP2271	chr02	5638090	7730919	2007403	TRANS	Y	Y
chr03	88777	1173529	SP2271	chr03	90675169	91850761	1084752	TRANS	Y
chr03	24898926	38100134	SP2271	chr03	38136190	50880528	13201208	INV	Y	Y
chr03	40427393	43991802	SP2271	chr03	54205045	58711413	3564409	INV	Y	Y
chr03	51764018	53619278	SP2271	chr03	66971253	68621015	1855260	INV	Y
chr03	56279443	57530263	SP2271	chr03	73031385	74109022	1250820	INV	Y
chr03	58834293	61054008	SP2271	chr03	75033273	77318158	2219715	INV	Y
chr03	77069251	91420478	SP2271	chr03	15743	14376544	14351227	TRANS	Y	Y
chr04	25467919	30584040	SP2271	chr04	24969077	29176171	5116121	INV	Y	Y
chr04	38307954	44587289	SP2271	chr04	38477353	45772950	6279335	INV	Y	Y
chr04	60109721	61631382	SP2271	chr04	59886728	61434719	1521661	TRANS	Y	Y
chr04	64734634	65891543	SP2271	chr04	66348997	67531629	1156909	INV	Y	Y
chr05	20463468	22641545	SP2271	chr05	20707023	22835989	2178077	INV	Y	Y
chr05	26404194	28229157	SP2271	chr05	26843553	28703701	1824963	INV	Y	Y
chr05	36988338	40332167	SP2271	chr05	35794991	38144548	3343829	INV	Y	Y
chr05	40333395	42879376	SP2271	chr05	39562063	41943510	2545981	INV	Y
chr05	48290921	51512997	SP2271	chr05	46945701	50554079	3222076	INV	Y	Y
chr06	24921285	30986967	SP2271	chr06	24922958	30969358	6065682	INV	Y	Y
chr06	31108027	32668387	SP2271	chr06	23256767	24789409	1560360	TRANS	Y
chr06	45700063	52999335	SP2271	chr06	41909857	49276432	7299272	INV	Y	Y
chr07	19777876	20798842	SP2271	chr07	21200433	22097748	1020966	INV	Y	Y
chr07	21066963	22425310	SP2271	chr07	29300581	30752836	1358347	TRANS	Y	Y
chr07	26276984	37345556	SP2271	chr07	31551313	44566089	11068572	INV	Y	Y
chr07	27299168	28767476	SP2271	chr07	42312326	42312327	1468308	DEL	Y
chr07	37378023	39165632	SP2271	chr07	22100497	23395092	1787609	TRANS	Y
chr07	45137043	59202054	SP2271	chr07	47870484	59916642	14065011	INV	Y	Y
chr07	61933660	63559589	SP2271	chr07	60755439	62558870	1625929	INV	Y
chr08	29120910	30246587	SP2271	chr08	25317959	26452990	1125677	TRANS	Y
chr08	44996203	46198048	SP2271	chr08	44459003	45580027	1201845	INV	Y
chr09	28051573	32449101	SP2271	chr09	52920120	57228195	4397528	DUP	Y
chr09	32450637	58521220	SP2271	chr09	30489838	60338191	26070583	INV	Y	Y
chr09	35955729	37501860	SP2271	chr09	60355354	61399607	1546131	DUP	Y
chr09	58533319	61913807	SP2271	chr09	49883617	52919699	3380488	DUP	Y
chr09	63661354	65172002	SP2271	chr09	64142922	66162038	1510648	INV	Y
chr09	65172001	67331513	SP2271	chr09	66273082	68526783	2159512	INV	Y	Y
chr10	17961782	21292687	SP2271	chr10	21387291	24704580	3330905	INV	Y	Y
chr10	28168504	30436702	SP2271	chr10	28807720	31384699	2268198	INV	Y
chr10	33405411	36267317	SP2271	chr10	34001499	38202752	2861906	INV	Y	Y
chr11	19052999	24134154	SP2271	chr11	20797705	26190873	5081155	INV	Y	Y
chr11	31234815	40860187	SP2271	chr11	33714160	44429607	9625372	INV	Y	Y
chr11	57926655	61243725	SP2271	chr11	86175559	89224169	3317070	DUP	Y
chr11	85973286	88230689	SP2271	chr11	85112397	90710000	2257403	INV	N
chr12	13553437	14888662	SP2271	chr12	13131769	14339785	1335225	INV	Y	Y
chr12	33122758	46227453	SP2271	chr12	33906699	47591912	13104695	INV	Y	Y
chr12	46686997	47901108	SP2271	chr12	48403089	49723829	1214111	INV	Y	Y
chr12	53402193	54695136	SP2271	chr12	62898234	64443867	1292943	TRANS	Y	Y
chr12	55262368	59185193	SP2271	chr12	56881925	60707704	3922825	INV	Y
chr12	68615771	75832292	SP2271	chr12	70867581	77708198	7216521	INV	Y	Y
chr02	655797	4702088	SP2273	chr02	48658	4088488	4046291	INV	Y
chr02	10991815	13426522	SP2273	chr02	10051507	12391817	2434707	INV	Y	Y
chr02	23183353	24786042	SP2273	chr02	20471830	21760862	1602689	INV	Y
chr03	51785679	53619278	SP2273	chr03	51046980	52805508	1833599	INV	Y	Y
chr04	59684405	62302565	SP2273	chr04	56027959	58633293	2618160	INV	Y	Y
chr05	68936706	83652155	SP2273	chr05	66429052	80694520	14715449	INV	Y	Y
chr06	57415	3452339	SP2273	chr06	16173	3646204	3394924	INV	Y
chr08	8984274	11199947	SP2273	chr08	8403287	10448022	2215673	INV	Y	Y
chr08	26243626	28390300	SP2273	chr08	24973443	27045811	2146674	INV	Y	Y
chr09	56474188	57929095	SP2273	chr09	54417831	55765642	1454907	INV	Y	Y
chr11	19052561	24134154	SP2273	chr11	18081459	23101616	5081593	INV	Y	Y
chr11	57926661	61117801	SP2273	chr11	81853301	84656467	3191140	TRANS	Y	Y
chr12	48733317	57308775	SP2273	chr12	47695792	54777612	8575458	INV	Y	Y
chr12	49810570	50938913	SP2273	chr12	53937984	53937983	1128343	DEL	Y

## Sheet: Table S2.1_PA
Supplementary Table 2. P/A polymorphism and cDNA RenSeq data.
Tree node	short name	sp2271	sp2273	sp2275	sp1032	sp1034	sp1101	sp1123	sp2272	sp2298	sp2300	sp2307	sp2308	sp2360	sp3370	sp3399	sp3400	sp3406	sp3408	sp3409
sp1102chr01_nlr_1	c01.1	99.8	99.8	99.9	NA	NA	NA	NA	NA	NA	NA	NA	NA	NA	99.9	NA	NA	NA	NA	NA
sp1102chr01_nlr_10	c01.10	94	99.9	99.9	99.8	100	94.2	99.9	100	100	100	95.1	95	99.8	100	100	99.8	93.5	93.7	94.2
sp1102chr01_nlr_11	c01.11	91.8	99.9	100	98.6	100	100	100	100	93.7	99.9	98.7	98.7	99.9	100	100	99.9	94.1	94.3	99.9
sp1102chr01_nlr_12	c01.12	99.5	99.9	100	99.3	99.9	100	100	100	99.9	99.8	99.6	99.7	99.8	100	100	99.8	99.5	99.5	99.7
sp1102chr01_nlr_15	c01.15	98.6	100	100	99	100	99.8	99.8	99.8	90.8	98.6	98.8	99.4	99.8	100	99.8	99.8	99.6	99.6	99.6
sp1102chr01_nlr_16	c01.16	97.9	88.8	100	99.6	100	100	100	NA	87.3	NA	99.7	99.7	99.8	100	84	99.8	99.7	99.7	99.8
sp1102chr01_nlr_17	c01.17	98.6	100	100	99.7	100	99.8	99.8	99.9	99.9	99.9	99.8	99.7	NA	100	99.9	NA	99.9	99.9	100
sp1102chr01_nlr_18	c01.18	99.2	99.5	99.4	99	99.5	99.3	99.3	99.3	99.4	99.5	99.1	99.1	99.5	99.4	99.3	99.5	99.8	99.8	99.5
sp1102chr01_nlr_19	c01.19	99.4	99.6	99.6	98.9	99.5	99.5	99.5	99.6	99.6	99.6	99	99	99.6	99.6	99.6	100	99.7	99.7	99.5
sp1102chr01_nlr_2	c01.2	97.9	99.9	100	98.7	99.9	99.9	99.9	99.8	99.9	99.9	98.7	98.9	99.9	100	99.8	100	99.3	99.3	99.9
sp1102chr01_nlr_20	c01.20	96.4	100	100	96.9	100	100	100	100	100	100	96.5	96.7	100	100	100	100	92.3	88.8	100
sp1102chr01_nlr_21	c01.21	99.1	100	100	98.9	100	99.9	99.9	100	100	100	99	98.9	99.4	100	100	99.3	99.7	99.8	99.9
sp1102chr01_nlr_22	c01.22	99.7	100	100	NA	NA	NA	99.9	NA	100	99.9	99.7	99.7	NA	100	99.9	100	99.8	NA	NA
sp1102chr01_nlr_23	c01.23	99.8	100	100	98.6	100	99.9	99.9	99.8	99.9	99.9	98.6	98.5	100	100	99.8	100	98.4	98.4	100
sp1102chr01_nlr_24	c01.24	96.9	99.9	100	98.6	99.9	99.6	99.8	100	99.9	99.9	98.7	98.7	99.9	100	100	99.8	99.9	99.9	99.8
sp1102chr01_nlr_25	c01.25	97.8	98.7	100	97.7	98.7	98.8	98.8	100	100	100	98.2	98.2	98.7	100	100	98.8	97.7	97.7	98.8
sp1102chr01_nlr_27	c01.27	98.7	100	100	98.9	100	100	100	99.9	NA	100	99	99	100	100	99.9	100	99.2	99.2	100
sp1102chr01_nlr_28	c01.28	97.5	98.9	99	99.4	98.9	97.6	97.6	97.6	99.8	99.8	99	98.9	98.9	99	97.6	99.7	97.6	97.6	99.7
sp1102chr01_nlr_29	c01.29	99.8	99.9	99.9	99.7	99.9	99.8	99.8	99.9	99.8	99.8	99.8	99.8	99.9	99.9	99.9	99.9	99.9	99.9	99.7
sp1102chr01_nlr_3	c01.3	98.9	98.5	99.2	97.3	98.5	97.7	97.7	98.4	98.5	98.5	98.8	97.3	98.5	99.2	98.4	98.4	98.8	98.8	98.5
sp1102chr01_nlr_30	c01.30	96.8	99.5	100	99.7	99.5	99.6	99.6	99.9	99.6	99.6	99.8	99.8	99.5	100	99.9	99.9	99.8	99.6	99.8
sp1102chr01_nlr_31	c01.31	99.3	99.9	99.9	99.9	99.9	99.9	99.9	99.9	99.9	99.9	99.7	99.6	99.9	99.9	99.9	99.9	99.8	99.8	95.2
sp1102chr01_nlr_32	c01.32	96.4	95.8	100	99.8	95.8	95.8	95.5	100	94.4	95.8	99.5	99.7	95.3	100	100	99.9	99.5	95.6	99.7
sp1102chr01_nlr_33	c01.33	96	96.5	100	97.5	96.5	96.6	96.6	100	96.6	96.6	97.3	97.4	96.5	100	100	99.8	96.6	96.6	99.9
sp1102chr01_nlr_34	c01.34	99.3	98.7	100	98.7	98.7	98.7	98.7	99.9	98.7	98.6	97.7	95.5	98.7	100	99.9	99.9	98.8	98.8	99.9
sp1102chr01_nlr_35	c01.35	99	99.2	99.9	99	100	100	100	99.2	100	100	99.1	99	100	99.9	99.2	100	99.2	99.2	100
sp1102chr01_nlr_39	c01.39	99.7	100	100	99.4	100	100	100	100	90.8	98.8	98.9	84.2	NA	100	100	98.8	90	82.2	91.5
sp1102chr01_nlr_4	c01.4	97.8	99.5	100	97.5	99.5	100	100	99.5	99.9	99.9	99.5	96.3	99.8	100	99.5	99.8	95.6	95.6	99.7
sp1102chr01_nlr_40	c01.40	99.7	100	100	93.6	100	99.9	99.9	99.9	99.7	99.7	99.6	99.5	99.7	100	99.9	99.7	99.4	99.7	99.7
sp1102chr01_nlr_41	c01.41	93.2	98.9	100	90.7	99.4	99.9	99.8	96.8	99.6	99.6	90.4	92.9	96.8	100	96.8	96.8	NA	83.6	99.4
sp1102chr01_nlr_6	c01.6	95.7	99.9	100	99.3	99.9	100	100	100	99.9	99.9	98.9	99	99.9	100	100	99.9	94.6	94.6	99.8
sp1102chr01_nlr_7	c01.7	96.6	100	100	97.7	100	99.9	99.8	100	99.9	99.8	94.5	94.5	99.5	100	100	99.5	96.7	96.8	99.5
sp1102chr01_nlr_8	c01.8	94	100	99.9	99.8	100	94.1	100	100	100	100	95	95	99.8	99.9	100	99.8	93.4	93.6	94.2
sp1102chr02_nlr_1	c02.1	99.8	100	98.4	98.4	100	98.3	98.3	100	100	100	98.5	98.5	100	98.4	100	100	98.3	98.3	99.8
sp1102chr02_nlr_10	c02.10	96.9	99.3	99.6	99	99.3	100	100	96.8	99.6	99.6	99.1	99.5	99.5	99.6	96.8	99.6	96.4	89.6	99.3
sp1102chr02_nlr_11	c02.11	99.8	99.8	98.5	99.3	100	99.8	99.8	99.8	99.8	99.8	99.8	99.8	99.8	98.5	99.8	99.8	98.9	98.9	99.8
sp1102chr02_nlr_14	c02.14	99.5	99.7	100	98.2	99.7	99.9	99.9	99.7	99.7	99.7	98.6	98.5	99.8	100	99.7	99.7	98.6	98.6	99.8
sp1102chr02_nlr_2	c02.2	99.3	99.7	99.7	99.7	99.7	99.7	99.7	99.9	99	99	99.8	99.8	96.6	99.7	99.9	96.6	99.3	99.3	96.6
sp1102chr02_nlr_4	c02.4	99.5	99.6	100	99.6	99.7	99.9	100	NA	99.6	99.6	99.8	99.8	99.7	100	99.7	99.7	99.5	99.7	NA
sp1102chr02_nlr_6	c02.6	99.9	100	100	99.7	100	NA	100	NA	100	NA	99.8	99.9	99.9	100	99.9	100	100	99.9	NA
sp1102chr02_nlr_7	c02.7	99.7	99.8	99.8	99.9	99.8	99.8	99.8	99.8	99.7	99.8	99.8	99.9	99.8	99.8	99.8	99.8	99.9	99.9	99.8
sp1102chr02_nlr_8	c02.8	99.9	99.9	100	98.9	99.9	100	100	99.9	99.1	99.1	99	98.9	99.3	100	99.9	99.9	99.8	99.8	99.8
sp1102chr02_NRG1	c02.NRG1	96.5	99.9	100	97.2	99.9	99.9	99.9	100	100	100	97.1	97.1	99.9	100	100	96.6	97.2	97.2	99.9
sp1102chr03_nlr_1	c03.1	97.8	100	100	98.2	100	99.9	99.9	100	100	100	98.2	98.2	100	100	100	100	98.2	98.2	100
sp1102chr03_nlr_2	c03.2	99.7	100	100	97.9	100	99.9	99.9	100	100	100	97.9	97.9	100	100	100	100	97.9	98	100
sp1102chr03_nlr_3	c03.3	99.7	100	100	99.8	100	100	100	100	100	100	99.8	99.9	100	100	100	100	99.8	99.8	100
sp1102chr03_nlr_4	c03.4	98.1	99.9	100	99.5	99.9	100	100	100	100	100	99.6	99.5	99.9	100	100	100	99.8	99.8	100
sp1102chr04_nlr_1	c04.1	97.5	99.6	99.7	NA	NA	NA	NA	NA	99.9	NA	NA	99.4	NA	99.7	NA	NA	96.8	NA	NA
sp1102chr04_nlr_10	c04.10	89.8	83.1	87.9	85.1	82.6	NA	86.7	86.2	84.5	84.5	85.9	85.3	83.4	86.1	86.2	99.9	81.7	81.7	90.4
sp1102chr04_nlr_11	c04.11	87.4	83.6	NA	87.8	84.1	83.5	83.5	88	85.7	NA	87.7	87.9	NA	89.7	84.1	99.9	86.8	87.7	83
sp1102chr04_nlr_12	c04.12	95.4	95.8	94.1	100	NA	94.8	94.9	95.7	95.3	95.3	99.9	99.9	95	95	95.9	95.9	95.1	95.2	95.2
sp1102chr04_nlr_13	c04.13	77.8	81.9	99.9	99.4	83.9	99.8	99.8	82.1	82.7	84.2	99.4	99.5	88.1	99.9	NA	82.2	NA	NA	NA
sp1102chr04_nlr_14	c04.14	99.5	99.8	98.1	99.8	99.7	99.8	99.8	100	99.8	99.8	99.6	99.7	99.8	99.8	100	99.8	99.7	99.7	99.9
sp1102chr04_nlr_15	c04.15	96.6	99.7	99.4	99.3	99.4	99.9	99.9	99.7	99.9	99.9	99.5	98.5	99.9	99.9	99.7	99.9	99.4	85.2	99.5
sp1102chr04_nlr_16	c04.16	96.8	99.8	99.6	96.3	99.8	99.9	99.9	99.8	99.9	99.9	96.8	96.3	99.8	99.6	99.8	99.8	96.8	96.8	99.9
sp1102chr04_nlr_17	c04.17	99.7	99.9	100	99.6	99.9	99.9	99.9	100	99.5	100	99.8	99.8	99.9	100	100	99.9	99.6	99.6	100
sp1102chr04_nlr_18	c04.18	NA	100	100	99.2	99.8	99.5	99.6	100	99.8	99.8	90.8	94.6	99.8	100	100	99.8	90.7	94.1	100
sp1102chr04_nlr_19	c04.19	97.9	98.3	100	98.4	98.3	100	100	100	100	100	98.1	98.1	98.3	100	100	98.3	97.8	97.8	100
sp1102chr04_nlr_2	c04.2	99.5	100	99.5	98.9	100	100	100	100	100	100	98.9	98.8	100	99.5	100	99.5	99.5	99.5	100
sp1102chr04_nlr_20	c04.20	99.9	100	100	99.8	100	100	100	99.7	100	99.9	99.8	99.7	100	100	99.7	100	99.7	99.7	100
sp1102chr04_nlr_21	c04.21	99.6	100	100	99.4	100	100	100	99.5	100	99.6	99.4	99.5	100	100	99.5	100	99.5	99.5	100
sp1102chr04_nlr_22	c04.22	94.4	99.9	100	99.3	92.9	90.9	96.3	99.8	96.7	96.9	98.4	98.4	92.9	92.9	92.9	92.9	91.1	90.4	92.9
sp1102chr04_nlr_23	c04.23	98.9	100	100	98.9	100	99.9	99.9	100	99.7	100	99.7	99.9	100	100	100	100	98.9	86.1	99.9
sp1102chr04_nlr_24	c04.24	99.3	99.8	100	93.8	92.8	100	100	99.8	92	99.9	99.2	93	100	92.8	92.7	100	90.7	92.1	99.9
sp1102chr04_nlr_25	c04.25	97.5	99.1	99.9	97.4	98.7	100	100	99.9	NA	98.7	97.2	97.2	98.7	99.9	99.9	98.7	NA	99.5	98.8
sp1102chr04_nlr_26	c04.26	99	97.1	100	97.3	96.7	100	100	100	NA	96.7	97	97.1	96.7	100	100	96.7	NA	97	96.8
sp1102chr04_nlr_27	c04.27	97	98.4	100	98.6	98.7	100	100	100	NA	98.6	97.6	97.2	98.7	100	100	98.7	NA	97.7	98.1
sp1102chr04_nlr_28	c04.28	99.7	99.9	99.6	98.9	99.8	99.8	99.8	99.8	99.9	99.8	98.7	98.6	99.8	99.8	99.8	99.8	99.4	99.4	99.8
sp1102chr04_nlr_29	c04.29	99.7	99.8	99.8	99.8	98.4	100	100	99.9	99.9	100	99.9	99.9	100	99.8	99.9	100	100	100	100
sp1102chr04_nlr_3	c04.3	93.1	95.9	91.2	94.3	94.3	93.9	93.9	99.8	94.6	94.6	94.7	87.4	94.4	87.1	99.8	91.6	94.2	95	96.9
sp1102chr04_nlr_31	c04.31	99.8	99.8	99.7	99.6	99.9	100	100	99.9	99.7	100	99.7	99.6	100	99.7	99.9	100	99.9	99.9	99.9
sp1102chr04_nlr_33	c04.33	99.1	99.4	99.9	98.7	99.4	99.9	99.9	99.4	99.9	99.9	98.9	98.9	99.9	99.9	99.4	99.9	99.1	97.9	99.4
sp1102chr04_nlr_34	c04.34	99	99.5	98.6	99.5	99.3	98.6	98.6	99.5	98.6	98.6	99	99.6	99.9	98.6	99.5	99.9	99.1	98.9	99.3
sp1102chr04_nlr_35	c04.35	99.8	99.8	99.8	NA	NA	NA	99.8	NA	99.8	NA	99.7	99.6	NA	99.8	99.8	NA	99.8	NA	99.9
sp1102chr04_nlr_36	c04.36	99.8	99.8	99.9	99.8	99.9	100	100	99.9	100	100	99.8	97.1	100	100	99.9	100	99.9	99.9	99.9
sp1102chr04_nlr_37	c04.37	98.4	99.9	99.9	99.9	96.2	99.8	99.8	99.9	99.8	99.8	99.9	99.9	96.2	99.9	99.9	99.9	100	99.6	99.5
sp1102chr04_nlr_38	c04.38	99.8	99.9	99.9	100	92.3	100	100	99.9	99.9	100	99.9	99.9	92.3	92.3	99.9	99.9	100	100	100
sp1102chr04_nlr_39	c04.39	99.1	99.4	98.9	99	88.6	92	92	99.4	99	99.2	99.5	99.4	88.6	98.9	99.4	99.4	97.5	96.2	99.2
sp1102chr04_nlr_4	c04.4	99.5	94.1	90.7	99.6	94.2	91.4	91.4	100	92.3	99.4	92.2	88.9	94.1	83.1	100	91.3	92.8	91.6	92.2
sp1102chr04_nlr_40	c04.40	99.8	99.5	99.8	99.8	94.8	99.8	99.8	99.5	99.5	99.8	99.9	99.8	94.8	99.8	99.5	99.5	98.6	98.6	99.8
sp1102chr04_nlr_41	c04.41	99.1	99.3	NA	98.1	99.5	99.4	99.4	99.4	99.3	99.3	99.3	99.4	99.5	99.3	99.4	99.3	99.3	99.3	99.3
sp1102chr04_nlr_42	c04.42	94.7	94.8	99.7	94.2	94.6	99.7	99.7	94.8	99.7	99.7	94.5	94.2	94.6	99.7	94.8	99.7	94.2	94.2	99.7
sp1102chr04_nlr_5	c04.5	99.2	100	88.8	96.2	100	86.6	85.6	100	86.6	99.3	99.4	99.4	100	90.1	100	99.9	99.9	89.4	99.8
sp1102chr04_nlr_6	c04.6	88.9	86.6	96.2	96	89.2	NA	96.2	94.3	94.5	94.5	94.5	89.4	89	NA	96	85.3	89.5	85.7	86.9
sp1102chr04_nlr_7	c04.7	NA	90.4	85.9	90.5	93.4	90.7	85.9	88.9	86.1	85.6	88.8	93.7	93.4	88.4	88.7	90.9	93.4	93.4	86.5
sp1102chr04_nlr_8	c04.8	86.5	84.9	89.8	92.3	88.4	90.3	90.2	88.2	89.3	92.4	89.2	89.2	92.4	90.3	90.4	85.1	93.9	87.3	92.4
sp1102chr04_nlr_9	c04.9	88.8	NA	88.6	86	86.8	99	99	99.4	86.4	88.9	86.1	91.5	NA	NA	99.4	88.3	88.6	88.9	85.9
sp1102chr05_nlr_1	c05.1	99.4	99.4	99.4	98	99.4	100	100	99.3	100	100	98.9	99.4	99.4	99.4	99.3	99.4	99.8	99.8	99.3
sp1102chr05_nlr_12	c05.12	99.2	99.4	96.5	96.4	99	99.8	99.8	99.8	99.8	99.8	99.8	99.8	99.9	96.5	99.8	99.9	99	99.8	99.9
sp1102chr05_nlr_14	c05.14	99.1	99	97.4	98.6	99.8	97.3	97.3	99.8	99.5	98.8	97.3	99.1	99	97.4	99.8	99.7	99.6	99.6	99
sp1102chr05_nlr_16	c05.16	99.8	97.6	97.6	99.8	97.7	99.8	99.8	97.6	97.6	97.6	100	97.6	97.6	97.6	97.6	99.8	97.6	97.6	97.5
sp1102chr05_nlr_17	c05.17	92.5	95.9	NA	96.9	92.2	94.7	94.6	91.1	91	95.3	99.9	96.4	97.1	96.5	96.9	97.6	96.5	96.5	97.1
sp1102chr05_nlr_18	c05.18	99.5	99.6	99.5	99.9	99.5	99.9	99.9	99.6	99.6	99.6	99.9	99.9	99.6	99.5	99.6	99.6	99.7	99.7	99.6
sp1102chr05_nlr_19	c05.19	99.4	98.6	99.6	98.5	98.7	100	100	98.7	99.4	99.4	98.7	98.7	98.6	99.6	98.7	98.6	99.4	98.7	98.6
sp1102chr05_nlr_2	c05.2	93.9	94.3	95.7	94.5	93.8	95.5	95.5	94.5	95.2	95.5	94.5	95	94.9	95.7	94.6	95.8	93.9	89.2	95.8
sp1102chr05_nlr_20	c05.20	99.7	100	99.8	99.5	100	99.8	99.8	99.9	100	99.9	99.6	99.6	99.9	99.8	99.9	99.9	93.9	98.8	99.9
sp1102chr05_nlr_21	c05.21	99.5	100	99.8	99.6	100	99.7	99.7	79.2	99.9	NA	NA	99.4	100	99.8	100	100	99.8	99.6	100
sp1102chr05_nlr_24	c05.24	95.9	100	99.9	98.9	100	99.9	99.9	99.9	100	100	98.5	99.7	100	99.9	99.9	99.9	95.9	95.9	100
sp1102chr05_nlr_26	c05.26	99.8	99.9	99.8	99.9	99.9	100	100	100	88.4	100	99.9	89.1	99.9	99.8	100	100	86.5	86.6	99.9
sp1102chr05_nlr_27	c05.27	96.6	99.9	100	96.6	99.9	100	100	99.9	99.7	99.7	96.6	96.6	99.9	100	99.9	99.6	99.9	97	99.7
sp1102chr05_nlr_28	c05.28	98.5	99.7	100	98.5	99.7	100	100	99.9	99.6	99.6	98.5	98.5	99.3	100	99.9	99.5	99.8	99.9	99.7
sp1102chr05_nlr_30	c05.30	96.4	99.4	99.2	97	99.4	99.4	99.4	98.4	99.2	97.5	96.1	91.3	99.3	99.2	98.4	99.3	95.7	98.4	99.3
sp1102chr05_nlr_31	c05.31	96.4	99.1	99.9	97.6	99.1	98.3	98.3	99.8	96.9	96	94.6	89.4	96	99.9	99.8	96	97.1	96.8	99.1
sp1102chr05_nlr_32	c05.32	95.1	99.6	100	95.8	99.6	100	100	99.8	99.8	99.6	95.7	95.7	99.6	100	99.8	95.7	99.5	99.8	99.6
sp1102chr05_nlr_34	c05.34	80.3	100	97.9	98.7	100	97.8	97.8	100	99.9	100	98.7	98.7	100	97.9	100	100	98.1	98.2	100
sp1102chr05_nlr_35	c05.35	99.4	99.4	99.6	99.4	99.6	99.5	99.5	99.6	99.5	99.9	99.2	99.2	99.4	99.6	99.6	99.3	91.7	93.5	99.4
sp1102chr05_nlr_36	c05.36	99.4	99.3	97.9	99.7	97.6	99.8	99.8	99.7	97.8	97.8	99.7	99.6	99.8	94.9	99.7	99.8	97.5	97.5	99.8
sp1102chr05_nlr_37	c05.37	99.4	100	99.7	99.4	99.5	100	100	99.5	96.6	96.5	99.6	96.8	100	99.8	99.5	96.9	99.7	99.7	100
sp1102chr05_nlr_38	c05.38	99.7	99	99	97.3	99.7	100	100	99.6	99.4	99.4	98.7	97.5	99.7	98.7	99.6	99.8	99.1	99.1	99.7
sp1102chr05_nlr_4	c05.4	99.1	100	100	99	99.4	100	100	99.1	99.6	100	99.1	99.3	99.4	100	99.2	95.6	99.1	99.1	95.6
sp1102chr05_nlr_40	c05.40	96.4	97.3	100	NA	96.9	96.4	96.7	96.9	96.6	96.7	96.5	96.2	97.1	100	96.9	97.1	99.6	99.6	96.9
sp1102chr05_nlr_41	c05.41	99.6	99.5	88.1	99.6	99.5	89.7	86.1	99.9	99.9	99.9	99.5	99.6	84.6	86.1	99.9	99.2	99.7	99.7	99.2
sp1102chr05_nlr_42	c05.42	97.9	98.2	98.2	99.6	98.3	98.2	98.2	98.3	98.3	98.2	99.4	99.7	98.2	98.2	98.3	98.3	98.3	98.3	98.3
sp1102chr05_nlr_43	c05.43	95.7	95.7	95.6	99.7	95.8	95.6	95.6	95.8	95.7	95.7	99.7	99.8	95.7	95.6	95.8	95.8	96.7	96.7	95.7
sp1102chr05_nlr_44	c05.44	97.4	94.9	95.3	99	96.8	95.3	95.3	95.3	95.3	95.2	98.8	99.9	95	95.3	95.3	95.3	93.8	94	95.3
sp1102chr05_nlr_45	c05.45	93.8	99.1	98.6	NA	98.9	98.5	98.5	NA	98.8	98.5	99.6	99.8	99.1	98.6	95.1	98.9	NA	98.7	98.9
sp1102chr05_nlr_46	c05.46	99.1	99.3	88.4	88.6	99.2	88.5	88.5	98.1	88.3	88.2	88.6	100	99.3	88.4	98.1	87.8	88.2	88.2	87.8
sp1102chr05_nlr_47	c05.47	99.8	99.8	78.8	78.1	99.7	NA	77.8	98.7	77.9	NA	77.9	100	99.8	NA	98.7	NA	NA	NA	NA
sp1102chr05_nlr_48	c05.48	99.8	99.8	94.4	94.4	99.6	94.4	94.4	96.3	94.4	94.4	94.5	100	99.8	94.4	96.3	94.4	93.5	93.6	94.3
sp1102chr05_nlr_49	c05.49	98.4	99.6	99.6	92.6	99.5	95.7	98.6	93	94.1	94.1	92.8	92.9	99.5	95.7	93	91.7	95.6	95.8	95.2
sp1102chr05_nlr_5	c05.5	99.7	100	100	98.9	99.7	99.9	99.9	99.9	100	100	99.3	99.2	100	100	99.9	100	98.9	98.9	99.9
sp1102chr05_nlr_50	c05.50	94.7	100	100	95.2	95.3	100	100	100	91	91.2	95.3	91.2	95.3	100	100	100	100	100	100
sp1102chr05_nlr_51	c05.51	97.3	99.7	99.9	93.5	93.5	99.9	99.9	100	92.3	92.4	93.4	89.7	93.5	99.9	100	NA	100	100	92.3
sp1102chr05_nlr_52	c05.52	NA	99.9	100	91.9	87.9	100	100	99.9	86.9	92.1	88.3	85	92.1	100	99.9	100	100	100	100
sp1102chr05_nlr_53	c05.53	99.9	100	100	92.7	86.7	100	100	100	92.6	86.2	92.2	92.8	86.7	100	100	100	100	100	100
sp1102chr05_nlr_54	c05.54	99.6	99.6	99.8	88.2	88.5	99.8	99.8	99.6	88.4	91.5	88.2	93	87.1	99.8	99.7	99.5	99.7	99.7	99.5
sp1102chr05_nlr_55	c05.55	99.4	89.1	100	94.3	87.8	100	100	91.2	94.2	94.3	93.9	94.5	92.7	100	91.2	94.1	100	100	94.1
sp1102chr05_nlr_56	c05.56	95.3	89.7	99.9	97.7	97.8	99.9	99.9	96.5	99.9	99.9	97.6	97	97.8	99.9	96.5	99.8	99.9	99.9	99.8
sp1102chr05_nlr_57	c05.57	99.9	94.6	100	94.7	95.1	100	100	94.7	100	100	94.4	94.6	94.9	100	94.6	99.9	100	100	99.9
sp1102chr05_nlr_58	c05.58	85.9	99.9	100	99.3	99.3	99.9	99.9	94.7	90.1	100	98.5	98.5	99.3	100	94.7	99.9	100	100	99.9
sp1102chr05_nlr_59	c05.59	81	99.9	100	95.9	99.4	100	100	99.2	95.1	100	96.1	99.2	99.4	100	99.2	99.2	99.6	99.8	99.2
sp1102chr05_nlr_60	c05.60	98	100	100	NA	NA	NA	NA	NA	99.6	NA	NA	98	NA	100	NA	NA	98.3	NA	NA
sp1102chr05_nlr_61	c05.61	96.5	98.6	100	96.3	98.6	100	100	98.7	98.5	98.5	96.2	96.1	98.6	100	98.7	98.4	99.7	99.7	98.5
sp1102chr05_nlr_62	c05.62	99.2	98.9	99.1	99.5	96.4	99.2	99.2	99.4	98.9	98.9	99.7	99.1	98.9	99.1	99.4	99.1	NA	NA	99.1
sp1102chr05_nlr_63	c05.63	99.7	100	99.9	NA	NA	99.7	99.8	NA	98.7	NA	NA	97.8	NA	99.9	99.9	NA	99.7	99.8	NA
sp1102chr05_nlr_7	c05.7	97.8	99.1	99.1	98.9	99.2	99.1	99.1	99.2	99.2	99	98.5	99.5	99.1	99.1	99.2	99.2	99.1	99.1	99.2
sp1102chr05_nlr_8	c05.8	97.5	97.9	97.8	98.1	97.9	97.8	97.8	97.9	97.8	97.9	97.3	97.3	97.9	97.8	97.9	97.8	98	98	97.8
sp1102chr05_nlr_9	c05.9	99.4	98.6	100	98.5	98.6	98.9	98.9	98.7	98.6	98.6	98.4	98.5	98.6	100	98.7	98.7	99.6	99.6	98.7
sp1102chr06_nlr_1	c06.1	88.5	90.6	85.7	99.7	86.6	87.3	86.7	86.6	87.1	87.3	100	99.7	86.5	87	87.3	87.3	87.3	90.5	89.2
sp1102chr06_nlr_10	c06.10	87.9	88.9	86	89.6	87.8	99.4	99.4	97.2	99.6	99.6	100	100	99.4	88.8	97.6	99.4	97.5	89.6	88.6
sp1102chr06_nlr_11	c06.11	99.2	99.6	88.9	99.8	99.6	99.8	99.8	99.7	99.8	99.8	100	100	99.8	88.5	99.6	99.8	99.8	99.8	99.8
sp1102chr06_nlr_15	c06.15	89	99.1	98.7	99.6	99.1	88.6	88.1	99	87.7	87.2	100	100	87.2	98.7	99	87	99.8	99.8	99
sp1102chr06_nlr_16	c06.16	96	99.9	99.2	99.3	99.9	96.9	97	95.6	97	97	99.3	99.3	97	99.3	95.6	97	95.6	99.8	99.2
sp1102chr06_nlr_17	c06.17	94.2	99.9	99.8	86.4	99.9	94.2	94.2	96.8	96.7	96.7	96.7	96.7	94.3	99.8	96.2	94.2	96.2	99.9	96
sp1102chr06_nlr_18	c06.18	86.4	99.5	99.7	97.8	99.5	NA	86.1	85.2	86.4	86.8	97.7	85.6	87.8	99.7	86.6	85.7	86.1	99.8	84.3
sp1102chr06_nlr_19	c06.19	95.4	99.7	99.6	98.3	99.7	92.4	92.2	90.6	91.6	92.2	98.4	98.3	90.4	99.6	90.6	92.1	95.4	99.8	89.8
sp1102chr06_nlr_23	c06.23	91.3	97.9	99.8	90.8	100	91.9	91.9	99.9	99.9	99.7	96.8	91.6	97.9	99.8	99.9	100	100	100	100
sp1102chr06_nlr_26	c06.26	95.2	NA	100	97.7	97.7	99.7	99.7	97.7	99.9	99.9	98	98	97.7	100	97.7	92.2	95.3	96	97.6
sp1102chr06_nlr_27	c06.27	98.2	99.3	100	98.9	99.3	97.1	96.9	99.3	100	100	99.6	99.6	99.3	100	99.3	94.7	98.3	98.3	99.2
sp1102chr06_nlr_28	c06.28	99.7	100	100	89.9	100	100	100	90.2	91.5	100	87.9	90.1	100	100	NA	88.9	88.9	89.9	NA
sp1102chr06_nlr_29	c06.29	99.6	100	99.9	89.2	100	99.9	99.9	99.5	99.7	100	95.3	95.3	100	99.9	99.5	99.8	88.3	89.8	99.7
sp1102chr06_nlr_3	c06.3	89.6	88.7	NA	99.8	89.5	98.4	98.4	85.5	98.8	98.8	100	100	98.4	89.5	89.9	98.4	89.6	89.5	88.3
sp1102chr06_nlr_30	c06.30	99.2	99.9	100	89.1	99.9	100	100	99.1	99.1	99.1	88.9	88	99.9	100	99.1	99	90.9	90.9	99.1
sp1102chr06_nlr_33	c06.33	99.7	99.9	99.9	99.6	99.9	99.9	99.9	99.9	99.6	99.6	99.6	99.6	99.9	99.9	99.9	99.9	99.5	99.6	99.9
sp1102chr06_nlr_34	c06.34	99.6	100	100	90.2	100	100	100	99.7	99.8	99.8	99.4	99.4	100	100	99.7	99.8	99.5	99.6	99.8
sp1102chr06_nlr_36	c06.36	99.7	100	99.9	99.4	100	99.9	99.9	99.8	99.8	99.8	99.7	99.7	100	99.9	99.8	99.8	99.4	99.4	99.8
sp1102chr06_nlr_37	c06.37	96.5	99.1	100	98.7	99.1	99.2	99.2	99	99.1	99.1	96.5	98.6	99.1	100	99	99.1	98.8	98.8	99.1
sp1102chr06_nlr_38	c06.38	98.1	99.7	99.8	99.4	98	99.8	99.8	98	98.5	99.5	99.9	99.9	98	99.8	NA	98	99.9	99.9	NA
sp1102chr06_nlr_39	c06.39	96.9	98.8	98.9	97.4	98	98.5	98.9	98.4	98.4	NA	NA	NA	97.3	98.9	98.2	96.9	97.9	97.8	NA
sp1102chr06_nlr_4	c06.4	97.1	97.1	90.8	99.7	97.1	97.2	97	97.1	97.2	97.2	100	100	97.2	90.1	97.3	97.2	97.2	97.2	97.2
sp1102chr06_nlr_40	c06.40	97.9	99	98.3	98.1	99.6	98.3	98.2	99.6	99.7	99.5	98.2	98.3	99.6	98.4	99.6	99.6	99.2	99.2	98
sp1102chr06_nlr_42	c06.42	99	96.4	99.9	98.6	99.1	99.9	99.9	99	99.6	99.6	99.3	99.3	98.6	99.9	99	98.6	98.4	98.5	96
sp1102chr06_nlr_43	c06.43	98.9	98.8	99.3	98.5	98.9	100	100	98.9	98.6	98.6	93.7	99.3	93.7	99.3	98.9	98.8	99.1	99.1	98.8
sp1102chr06_nlr_44	c06.44	95.1	93.7	94	92.9	94.1	99.8	99.8	94.6	94	94.2	92.4	93.8	94.8	84.2	94.8	93.2	94.7	NA	93.2
sp1102chr06_nlr_45	c06.45	96.3	97.7	96.3	97.5	96.2	100	100	92.2	96	96	97.4	97.4	99.2	91.9	96.3	99.2	96.2	96.3	99.2
sp1102chr06_nlr_46	c06.46	94.4	90.8	96.3	90.5	95.8	100	100	95.6	95.8	95.9	95.9	95.7	90.8	95.7	95.6	91.7	91.1	91	91.7
sp1102chr06_nlr_47	c06.47	97.5	98.6	96.3	96.4	97.5	100	100	97.5	97.3	97.3	97.2	97.2	98.6	96.2	97.5	98.6	96.3	90.2	98.6
sp1102chr06_nlr_48	c06.48	97.2	NA	99.9	98.5	98.6	100	100	98.7	98.7	98.7	100	100	98.8	99.9	98.7	98.8	98.6	98.7	95.5
sp1102chr06_nlr_49	c06.49	96.1	93.6	99.9	98.2	97.2	97	97	97.1	NA	96.1	97.1	94.9	93.7	99.9	97.2	97.3	97.8	97.8	93.8
sp1102chr06_nlr_5	c06.5	89.3	89.2	89.2	89.1	87	89.1	89.1	93.6	95.3	89.1	100	100	90.5	89.5	95	94.9	94.8	89.1	95
sp1102chr06_nlr_50	c06.50	96.9	93.3	96.3	94.3	93.6	98.2	98.2	93.6	96.5	96.5	99.9	99.9	93.4	95	93.6	97.5	97.1	96.6	97.5
sp1102chr06_nlr_51	c06.51	97	99.2	99.9	92.7	94	NA	NA	94	97.9	97.9	97.1	NA	99.1	96.6	94	99.1	97.8	96.7	99.1
sp1102chr06_nlr_52	c06.52	98.4	93.2	100	93.7	93.9	100	100	93.3	99.7	99.7	100	100	93.5	100	93.3	93.5	93.8	93.4	93.5
sp1102chr06_nlr_53	c06.53	99.5	93.9	99.9	97.6	98.9	99.9	99.9	98.9	99.8	99.8	99.8	99.8	91.6	99.9	98.9	96.5	98.3	98.3	89.9
sp1102chr06_nlr_54	c06.54	NA	93.1	99.7	92.9	99.5	99.7	99.7	99.5	99.6	99.6	99.8	99.8	92.7	99.7	99.5	92.7	92.9	91.5	92.8
sp1102chr06_nlr_55	c06.55	97.2	NA	98.7	99.1	98.7	98.7	98.7	98.7	90.9	95.7	98.7	98.7	90.2	98.7	98.7	90.2	97.6	97.6	90.3
sp1102chr06_nlr_56	c06.56	98.7	96.4	98.8	99.8	98.5	98.4	98.5	98.5	98.4	98.4	98.5	98.5	96.6	98.5	98.5	96.6	98.4	98.6	96.6
sp1102chr06_nlr_57	c06.57	94.4	95.1	94	95.8	95	96.8	96.8	95	96.8	96.8	96.8	96.8	95	96.8	95	95	96.8	96.9	95
sp1102chr06_nlr_58	c06.58	92.9	93.1	92.9	92.8	91.3	93.1	93.1	91.3	93	NA	92.3	93.1	93.1	92.9	91.4	92.9	93.1	93.6	92.9
sp1102chr06_nlr_59	c06.59	96.9	96.8	97	96.5	96.7	96.7	96.7	96.7	96.9	96.9	96.8	96.8	96.8	96.7	96.7	96.8	97.5	97.4	96.8
sp1102chr06_nlr_60	c06.60	91.4	91.7	96.6	90.8	91.7	96.5	96.5	91.2	96.5	96.5	96.6	96.6	93.1	96.6	91.7	93.2	96.4	96.5	91.7
sp1102chr06_nlr_61	c06.61	97.2	97	99.7	96.8	97	99.7	99.7	97	99.9	99.9	99.7	99.7	97	99.7	97	97	99.1	99	97
sp1102chr06_nlr_62	c06.62	96.5	96.9	100	97	99.5	100	100	99.5	99.7	99.7	99.9	99.9	97	100	99.5	97	96	96.2	96.8
sp1102chr06_nlr_64	c06.64	99.8	99.1	99.7	98.9	99.5	99.7	99.7	99.3	99.4	99.4	99.8	99.7	99.5	99.7	99.4	99.5	99.4	99.4	99.4
sp1102chr06_nlr_65	c06.65	93.2	94.1	94.5	93.8	93.7	93.7	93.7	91.8	93.5	93.4	93.7	93.7	93.6	93.6	91.7	93.6	93.7	92.7	NA
sp1102chr06_nlr_68	c06.68	98.2	97.1	95.1	98.2	95.1	95	95	96.7	92.4	98.2	94.8	93.6	93.1	92.3	97.5	95.1	98	98	96.1
sp1102chr06_nlr_7	c06.7	92.3	90	91.3	92.7	92.5	99.8	99.8	91.4	99.8	99.8	100	100	99.8	92.4	NA	99.8	92.3	92.6	91.3
sp1102chr06_nlr_70	c06.70	98.9	96.5	96.2	99.7	90.7	90.7	90.7	99.9	90.7	98.8	99.9	90.7	90.7	90.7	99.9	90.7	99.9	99.9	90.5
sp1102chr06_nlr_71	c06.71	99.7	99.8	99.7	96.5	99.8	99.9	99.9	99.8	99.8	99.8	99.7	99.7	99.8	99.7	99.8	99.9	99.4	99.4	99.9
sp1102chr06_nlr_73	c06.73	99.4	100	100	99.5	100	100	100	99.9	99.4	99.4	99.4	99.4	100	100	99.9	99.9	99.5	99.6	99.9
sp1102chr06_nlr_74	c06.74	99.2	100	100	89.8	100	100	100	99.9	99.3	99.2	99	99	100	100	99.9	90	99.1	99.1	89.8
sp1102chr06_nlr_76	c06.76	99.6	NA	100	99.7	93.4	100	100	92.9	89.8	100	99.7	99.6	91.4	100	89.8	93.1	99.8	99.8	89.5
sp1102chr06_nlr_77	c06.77	99.1	99.4	100	99.4	99.4	100	100	88.9	89.3	100	99.4	99.4	99.4	100	88.9	86.7	99.8	99.9	88.7
sp1102chr06_nlr_78	c06.78	99.2	99.7	100	85.7	99.7	100	100	87.8	86.3	100	98.9	86.1	99.7	100	87.1	86.3	99.8	99.8	85.4
sp1102chr06_nlr_79	c06.79	99	99.7	100	99.1	99.7	100	100	84.2	85.9	100	99.1	99	99.7	100	84.5	84.3	99.8	99.8	84.9
sp1102chr06_nlr_8	c06.8	88.5	97.1	96.9	97.1	97.1	99.8	99.8	94.5	99.9	99.9	99.9	99.9	99.9	96.9	93.6	99.9	93.6	97.1	97
sp1102chr06_nlr_80	c06.80	99.4	99.8	100	99.6	99.8	100	100	88.6	88.9	99.9	99.4	99.1	99.8	100	90.1	88.6	99.8	99.8	88.2
sp1102chr06_nlr_81	c06.81	99.8	100	100	NA	100	99.9	99.9	99.8	99.8	100	84	83.6	100	100	99.8	99.8	89.4	89.7	99.8
sp1102chr06_nlr_82	c06.82	96	99.6	100	99.5	99.6	100	100	99.5	95.9	100	99.6	99.5	99.6	100	99.5	99.7	99.9	99.9	99.6
sp1102chr06_nlr_83	c06.83	95.6	89.2	100	96.2	96	100	100	95.5	100	100	96.1	96.1	95.5	100	95.5	100	95.7	96	95.5
sp1102chr06_nlr_84	c06.84	92.7	92.6	100	91.2	92.6	99.9	99.9	87.1	100	100	89.2	89	87.9	100	89.6	99.8	88.3	88.1	90
sp1102chr06_nlr_85	c06.85	88.9	88.8	100	82.9	88.8	100	100	89	100	100	86.5	89.1	86.4	100	89.1	99.9	88.1	86.6	88.3
sp1102chr06_nlr_86	c06.86	98.9	99	100	96.3	99	100	100	99	100	100	96.3	96.3	99	100	99	99.8	93.5	87	99
sp1102chr06_nlr_87	c06.87	99.8	100	100	88.4	100	99.9	99.9	100	99.9	99.9	88.4	88.9	100	100	100	84.4	88.2	NA	88.7
sp1102chr06_nlr_88	c06.88	99.3	99.9	99.9	99.7	99.9	99.9	99.9	100	100	100	93.4	89.6	100	99.9	100	100	99.7	99.7	99.9
sp1102chr06_nlr_9	c06.9	95.2	94.6	NA	89.9	94.6	99.7	99.7	98.5	99.7	99.7	100	100	99.8	96.7	98.5	99.8	98.5	94.6	98.4
sp1102chr06_nlr_91	c06.91	99.8	99.8	NA	88	99.8	99.8	99.8	79	91.3	88	99.8	99.9	88.5	NA	91.1	NA	99.1	99.9	91.3
sp1102chr06_nlr_92	c06.92	97.4	100	99.9	99.6	100	100	100	100	100	100	99	99.7	99.9	99.9	100	99.9	98.8	98.8	99.6
sp1102chr06_nlr_93	c06.93	89.6	100	99.7	99.8	100	99.7	99.7	99.8	99.8	99.8	85.6	99.8	99.8	99.7	99.8	99.8	90.5	90.6	99.8
sp1102chr06_nlr_94	c06.94	98.3	98.8	98.1	98.7	99.8	99.9	99.9	99.8	99.5	99.5	98.1	98.1	99	99.1	99.8	99	98.3	98.1	98.9
sp1102chr06_nlr_96	c06.96	NA	NA	100	96.1	97.3	97.9	97.9	97.1	95.2	97	98.7	95.8	98.4	88	97	95.8	95.2	97.1	96.5
sp1102chr06_nlr_97	c06.97	88.9	NA	100	95.6	90.1	90.4	88.7	99.4	99.5	99.4	89.9	89.9	99.5	100	99.4	86	99.4	87.7	99.4
sp1102chr06_nlr_98	c06.98	92.3	91.3	100	91.1	91.2	89.6	89.6	99.7	99.8	99.8	91.4	91.5	99.7	100	99.7	99.7	99.7	99.7	99.7
sp1102chr07_nlr_1	c07.1	95.9	96.3	99.9	99.8	95.9	99.9	99.9	95.9	95.8	95.9	84.2	95.9	100	99.9	95.9	100	95.2	95.4	96.3
sp1102chr07_nlr_10	c07.10	99.5	99.3	98.4	99.3	98.7	100	100	98.4	98.6	98.4	99.7	99.6	98.7	98.4	99.4	98.6	99	98.6	98.7
sp1102chr07_nlr_11	c07.11	97.2	94	98.8	99.7	99.8	99.6	99.6	99.8	99.7	99.7	99.9	99.6	99.7	98.8	99.8	99.7	99.8	99.8	96.8
sp1102chr07_nlr_12	c07.12	99.5	100	99.8	NA	100	NA	99.9	NA	99.9	NA	97.1	97.1	100	99.8	NA	NA	99.8	99.7	99.8
sp1102chr07_nlr_13	c07.13	98.3	98.2	100	98.6	100	98.5	98.5	99.1	99.1	99.1	99.3	99.3	98.2	100	99.1	99.1	97.8	98.4	100
sp1102chr07_nlr_14	c07.14	99.5	100	100	99.7	100	99.9	99.9	99.8	99.9	99.9	99.9	80.5	100	100	99.8	99.9	99.8	99.6	100
sp1102chr07_nlr_15	c07.15	98.9	77.8	99.9	98.3	NA	99.9	99.9	NA	99.9	NA	NA	81.2	99.8	99.9	NA	99.8	NA	99.2	NA
sp1102chr07_nlr_17	c07.17	99.7	100	100	97.8	100	100	100	100	99.9	99.6	98	98.2	100	100	100	100	98.1	98.1	100
sp1102chr07_nlr_18	c07.18	99.9	99.5	100	95.8	100	100	100	100	99.9	99.9	99.2	99.2	100	100	100	100	96.7	96.8	99.4
sp1102chr07_nlr_19	c07.19	85.4	100	99.9	79.4	100	100	100	100	99.9	100	79.3	78.9	99.9	99.9	100	99.9	97.8	97.8	99.7
sp1102chr07_nlr_2	c07.2	96.4	99.9	100	99.8	99.9	99.8	99.8	100	99.9	99.9	100	100	99.9	100	100	99.9	99.1	99.1	99.9
sp1102chr07_nlr_3	c07.3	NA	99.9	99.4	99.4	99.6	99.6	99.5	99.8	99.4	99.7	99.9	99.8	99.8	100	99.9	99.8	99.4	99.1	99.7
sp1102chr07_nlr_5	c07.5	99.8	99.9	100	99.8	99.9	99.9	99.9	99.8	99.9	99.9	99.2	99.2	99.9	100	99.8	99.9	99.6	99.7	99.7
sp1102chr07_nlr_8	c07.8	99.1	100	100	98.9	100	99.9	99.9	99.9	99.7	99.7	91	99.2	100	100	99.9	99.9	99.2	99.2	99.9
sp1102chr07_nlr_9	c07.9	96.5	100	100	98.3	100	99.9	99.9	100	98.2	98.2	99.7	100	99.9	100	100	99.9	98	96.9	100
sp1102chr08_nlr_1	c08.1	99.3	100	100	86.2	100	91.5	91.5	100	99.8	99.8	99	99	99.9	100	100	99.7	99.5	99.5	99.9
sp1102chr08_nlr_10	c08.10	99.7	96.3	99.7	99.5	98.4	99.4	99.7	98.2	98.5	98.5	99.7	99.9	98.6	99.8	98.2	98.6	99.3	99.3	99.1
sp1102chr08_nlr_11	c08.11	87.9	99.8	99.9	100	99.8	99.9	99.9	97.2	99.7	99.7	99.9	99.9	86.9	99.9	97.2	99.7	87.6	85.3	97.1
sp1102chr08_nlr_12	c08.12	85.8	99.5	99.5	83	99.5	99.8	99.8	99.5	98.9	98.9	99.9	99.9	99.4	99.5	99.5	99.4	86	86	99.5
sp1102chr08_nlr_13	c08.13	91.3	93.3	93.5	97.7	93.3	97.5	97.5	93.2	89.8	87.5	97.7	97.7	93.2	93.3	82.7	NA	85	86	93
sp1102chr08_nlr_14	c08.14	93.5	91.3	92.8	87.8	89.9	88.7	89.9	86.3	92	89.7	87.6	87.6	92.6	89.8	92.6	92.6	97	97.1	89.8
sp1102chr08_nlr_15	c08.15	93.1	92.7	92.5	92.6	92.5	88	92.8	92.5	92.9	92.8	90	93.5	88.8	93.8	86.2	86.5	89.2	92.4	92.5
sp1102chr08_nlr_16	c08.16	97.8	98.8	98.2	98.5	98.8	98.5	98.5	98.8	98.6	98.6	98.5	98.5	98.8	98.2	98.8	98.8	98.2	98.2	98.7
sp1102chr08_nlr_17	c08.17	99.7	99.9	100	99.3	99.9	100	100	99.9	98.4	98.4	99.6	99.4	99.6	100	99.9	99.6	99.9	99.9	98.3
sp1102chr08_nlr_18	c08.18	99.9	84.7	100	87.9	99.5	82.5	100	91.8	92	99.7	98	86.2	85.7	NA	82.9	NA	89.3	91.2	99.5
sp1102chr08_nlr_19	c08.19	97.7	NA	100	89.2	85.4	86.1	88.5	97.8	89	96.5	89.3	89.2	97.4	85.3	86.6	88.5	94.5	89.2	97.9
sp1102chr08_nlr_2	c08.2	99.6	100	100	97.8	100	98	98	100	100	100	99.5	99.4	99.8	100	100	99.6	99.6	99.6	99.8
sp1102chr08_nlr_20	c08.20	99.7	88.9	98.4	87.3	98.4	98.2	87.7	96.8	93.9	99.7	86.3	88.7	88.1	100	93.9	86.7	88.4	86.9	98.1
sp1102chr08_nlr_23	c08.23	99.9	88.9	99.9	87.4	98.4	98.3	87.8	96.7	93.8	99.6	86.3	88.8	87.9	100	93.8	86.8	88.4	87	98.2
sp1102chr08_nlr_25	c08.25	NA	94.4	100	90.8	97.8	100	100	95.2	97.8	99.6	93.8	90.9	83.9	100	95.2	88.4	95.4	95.5	99.7
sp1102chr08_nlr_26	c08.26	89	88.5	NA	87.6	93	94.2	92	93	93.5	94.8	87.3	86.4	89.2	92.1	93.5	87.1	89	87.5	NA
sp1102chr08_nlr_27	c08.27	99.7	88.9	98.4	87.3	94	98.2	87.7	96.8	94	99.7	87	86.5	88.1	100	94	86.8	88.4	87	98.1
sp1102chr08_nlr_29	c08.29	98.4	94.9	86.5	88.7	93.8	94.1	92.1	93.7	93.8	98	94.2	86.4	88.9	92.1	93.7	87.9	89.1	86.7	92.6
sp1102chr08_nlr_3	c08.3	99.4	99.5	99.5	98.2	99.5	100	NA	NA	99.5	NA	99.3	99.3	NA	99.5	NA	99.4	99.6	99.7	99.4
sp1102chr08_nlr_31	c08.31	93.8	93.9	99.9	88	92.7	99.9	99.9	94.4	94.5	99.9	87.8	88.8	89.2	99.9	94.4	87.5	89.4	88	98.1
sp1102chr08_nlr_32	c08.32	NA	94.4	100	90.8	97.8	100	100	95.2	97.8	99.6	93.8	90.9	83.9	100	95.2	88.4	95.4	95.5	99.7
sp1102chr08_nlr_33	c08.33	89	88.5	NA	87.6	93	94.2	92	93	93.5	94.8	87.3	86.4	89.2	92.1	93.5	87.1	89	87.5	NA
sp1102chr08_nlr_34	c08.34	99.7	89	98.4	86.9	93.5	98.2	87.4	96.8	93.7	99.7	86.6	86.2	87.8	94.1	93.7	86.4	88.2	86.9	98
sp1102chr08_nlr_35	c08.35	93.8	94	100	88.1	92.7	100	100	94.5	94.6	100	87.9	88.9	89.3	100	94.5	87.6	89.5	88.1	98.2
sp1102chr08_nlr_37	c08.37	89	88.5	NA	87.6	93	94.2	92	93	93.5	94.8	87.3	86.4	89.2	92.1	93.5	87.1	89	87.5	NA
sp1102chr08_nlr_39	c08.39	95.9	96	96.5	96.6	95.3	96.5	96.5	95.2	96.5	96.3	95.9	96.7	98.2	96.5	95.2	98.2	NA	96.4	98.1
sp1102chr08_nlr_40	c08.40	96.5	96.6	95.8	98.7	96.6	97.2	97.2	96.5	97.2	99.1	96.4	99.5	99.2	97.2	96.5	99.2	NA	95.8	99.1
sp1102chr08_nlr_41	c08.41	98.6	98.6	98.7	98.6	98.6	98.7	98.7	98.6	98.6	98.6	99.5	99.5	99.3	98.7	98.6	99.3	99.5	99.5	98.6
sp1102chr08_nlr_42	c08.42	99.3	91.9	99.8	NA	94.1	99.8	99.8	94.1	NA	NA	98.4	NA	98.4	99.8	91.6	98.4	98.7	NA	99.9
sp1102chr08_nlr_43	c08.43	99.9	89.2	99.9	89.3	87.6	99.9	99.9	88.6	100	100	89.2	89.2	86.7	99.9	87.6	89.3	87.4	95.2	99.9
sp1102chr08_nlr_44	c08.44	99.7	98.7	99.9	98.2	98.7	99.9	99.9	98.7	99.9	99.9	98.8	98.8	98.6	99.9	98.7	98.6	98.6	98.6	99.9
sp1102chr08_nlr_45	c08.45	98.7	98.5	98.6	98.6	98.6	98.6	98.6	98.7	98.6	98.6	98.7	98.7	98.6	98.6	98.7	98.7	87.9	98.5	98.7
sp1102chr08_nlr_46	c08.46	99.8	99.6	99.6	98.4	99.6	99.6	99.6	99.5	99.9	99.9	99.9	93.4	99.8	93.8	99.1	99.9	90.8	98.3	99.8
sp1102chr08_nlr_47	c08.47	89.6	87.4	88.3	96.4	88.8	NA	97.4	NA	88.9	96.7	99.5	99.5	97.2	97.1	97.2	97.3	88.4	87.8	NA
sp1102chr08_nlr_48	c08.48	97.2	97.8	97.6	92.7	92.8	95.9	92.8	95.8	92.7	92.7	99.7	91.7	97.3	91.4	92.5	92.8	87.5	93	95.8
sp1102chr08_nlr_49	c08.49	99.7	99.9	100	99.2	99.9	99.9	99.9	99.9	NA	99.9	99.3	NA	99.9	100	99.9	99.9	NA	99.2	99.8
sp1102chr08_nlr_5	c08.5	99.9	100	99.8	99.6	100	99.8	99.8	100	99.8	99.8	99.6	99.6	99.8	99.8	100	99.9	99	99	99.8
sp1102chr08_nlr_50	c08.50	97.1	99.9	99.7	97.2	99.9	99.5	99.5	99.9	99.6	99.6	99.4	99.4	99.7	99.7	99.9	99.5	99.5	99.5	78.9
sp1102chr08_nlr_51	c08.51	88.3	99.9	100	98.9	99.9	99.4	99.4	100	99.3	99.4	98.3	98.6	99.4	100	100	100	95.8	97.3	99.4
sp1102chr08_nlr_53	c08.53	99.7	99	99.1	99.8	99.9	99.9	99.9	99.8	99.8	99.8	99.7	99.8	99.8	99.9	99.8	99.8	99.8	99.8	99.8
sp1102chr08_nlr_55	c08.55	99.9	99.9	99.7	88.9	99.9	99.7	99.7	99.8	86.1	89.1	99.9	89.2	99.8	85.4	99.8	99.9	85.7	99.4	85.5
sp1102chr08_nlr_56	c08.56	99.9	100	99.9	99.2	100	99.9	99.9	100	99.9	99.9	99.8	99.8	99.9	99.9	100	99.9	99.9	99.9	99.9
sp1102chr08_nlr_57	c08.57	99.8	99.8	99.8	98.6	99.8	99.8	99.8	99.8	99.8	99.8	99.8	99.8	99.9	99.8	99.8	99.9	99.8	99.8	99.8
sp1102chr08_nlr_58	c08.58	99.6	100	100	97.4	97.3	100	100	100	100	100	99.7	99.7	97.3	100	100	97.3	94	97.5	97.3
sp1102chr08_nlr_59	c08.59	99.7	100	100	NA	97.1	100	100	100	100	100	100	99.9	97.1	100	100	97.1	85.7	82.7	85.8
sp1102chr08_nlr_6	c08.6	97.9	99.9	99.8	98.5	99.9	99.8	99.8	99.9	99.8	99.8	94.6	94.6	99.8	99.8	99.9	98.9	98.1	98.1	99.8
sp1102chr08_nlr_60	c08.60	99.4	NA	100	96.1	95.6	100	100	100	100	100	98.4	98.3	96	100	100	96	95.9	95.9	95.4
sp1102chr08_nlr_61	c08.61	96.3	92	100	93.3	93.8	99.9	99.9	99.9	100	100	NA	NA	93.9	100	100	93.9	NA	NA	93.3
sp1102chr08_nlr_62	c08.62	97.8	97.9	100	95.2	95.7	99.3	99.3	99.3	99.4	99.4	96.2	96.7	95.7	99.4	99.3	95.7	94.6	97.4	95.7
sp1102chr08_nlr_64	c08.64	99.6	100	100	99.5	100	99.5	99.5	100	99.9	99.9	99.9	99.9	99.8	100	100	99.5	99.5	99.5	99.8
sp1102chr08_nlr_8	c08.8	96.5	99.7	99.7	96.9	99.7	99.7	99.7	99.7	99.8	99.8	99.7	99.7	99.7	99.7	99.7	99.8	99	99	99.7
sp1102chr08_nlr_9	c08.9	98.9	96.7	97.8	98.6	97.1	96	96.8	96.9	NA	96.9	99	99	96	NA	96.8	96	97.3	96.5	NA
sp1102chr09_nlr_10	c09.10	91.6	90.9	97.4	NA	NA	NA	NA	NA	98.2	NA	NA	97.3	NA	98.1	NA	NA	93.7	NA	NA
sp1102chr09_nlr_11	c09.11	92.7	92.6	99.7	NA	NA	NA	NA	NA	98.7	NA	NA	94.5	NA	99.7	NA	NA	94.2	NA	NA
sp1102chr09_nlr_13	c09.13	99.8	96.9	95.3	100	96.6	100	100	100	100	100	92	92	96.6	95.3	100	88.7	95.9	95.9	96.6
sp1102chr09_nlr_16	c09.16	NA	88.5	92.5	91.1	NA	91.2	91.6	89.8	88.4	89.8	99.8	90.9	89.5	91.2	88.6	90	91.4	91.4	89.5
sp1102chr09_nlr_17	c09.17	86.9	96.6	97.8	97.1	97.4	97.4	97.4	97.4	97.4	97.4	97.3	97.2	97.4	97.4	97.4	97.4	97.4	97.4	97.4
sp1102chr09_nlr_19	c09.19	97.2	97.4	97.2	92.9	97.4	97.2	97.2	97.5	99.9	96.9	92.3	97.2	97.4	97.2	97.5	97.4	96.7	100	97.2
sp1102chr09_nlr_2	c09.2	99.6	99.2	97.4	98.6	100	100	100	99.8	100	99.9	99.8	99.8	99.7	100	99.8	99.7	99.6	99.6	100
sp1102chr09_nlr_20	c09.20	78	99.9	100	99.5	99.9	100	100	99.9	100	99.9	99.4	99.6	99.9	100	99.9	99.9	100	100	99.9
sp1102chr09_nlr_21	c09.21	96	99.9	99.9	98.7	99.9	99.9	99.9	99.9	99.9	99.9	98.8	95.9	99.9	99.9	99.9	99.9	99.9	99.9	99.9
sp1102chr09_nlr_22	c09.22	97.1	97.4	97.2	92.9	97.4	97.2	97.1	94.4	99.9	94.5	88.7	97.2	96.8	97.2	94.3	94.4	96.7	100	97.2
sp1102chr09_nlr_23	c09.23	75.3	99.9	100	99.5	99.9	100	100	99.9	100	99.9	99.4	99.5	99.9	100	99.9	100	100	100	99.9
sp1102chr09_nlr_24	c09.24	96	99.9	99.9	98.8	99.9	99.9	99.9	99.9	100	99.9	98.8	96	99.9	99.9	99.9	99.9	99.9	99.9	99.9
sp1102chr09_nlr_25	c09.25	99.4	99.8	99.7	91.3	99.8	99.7	99.7	99.9	100	100	90.8	99.7	99.8	99.7	99.9	100	98.6	100	99.8
sp1102chr09_nlr_26	c09.26	99.3	100	99.5	89.3	100	99.5	99.5	100	100	100	99.4	90.8	100	99.5	100	99.9	99.1	100	100
sp1102chr09_nlr_27	c09.27	91.9	100	98.5	86.9	100	97.9	97.9	99.9	100	100	95.4	86.9	100	97.9	99.9	99.8	95.2	100	100
sp1102chr09_nlr_28	c09.28	99.2	99.9	99.1	91.5	99.9	99.1	99.1	99.9	99.9	99.9	91.4	91.5	99.9	99.1	99.9	99.9	94.8	91.5	99.9
sp1102chr09_nlr_29	c09.29	99.7	100	99.7	98.2	100	99.7	99.7	100	99.8	99.8	99.7	99.6	100	99.7	100	99.8	98.4	99.7	100
sp1102chr09_nlr_3	c09.3	99.1	97.9	99.8	92	100	98.7	98.7	98.7	94.2	100	94.2	97.2	99.3	95.7	98.7	99.1	88.8	99.1	95.5
sp1102chr09_nlr_30	c09.30	90.6	100	96.9	90.9	100	96.9	96.9	100	98.5	98.5	97.1	97.2	100	96.3	100	98.5	99.7	99.9	100
sp1102chr09_nlr_31	c09.31	99.2	98.7	99.5	99.6	98.8	99.6	99.6	94.5	98.9	98.9	99.6	99.6	98.8	99.5	94.5	99.3	96	98.8	98.8
sp1102chr09_nlr_32	c09.32	98.1	99.7	99.8	94.1	99.7	89.9	99.4	92.9	93	93.2	92.3	99.4	93.1	92.9	93.1	99.4	94.6	99.7	99.2
sp1102chr09_nlr_33	c09.33	NA	99.8	90.7	89.2	99.8	89.2	90.3	90.2	89.1	89.8	90.3	89.1	99.8	88.2	89.7	88.9	91.1	89.2	99.8
sp1102chr09_nlr_35	c09.35	99	99.7	93.7	93	99.7	93.6	93.6	93.8	99.2	99.8	93.7	93.6	99.7	93.9	93.8	99.1	94	99.9	99.7
sp1102chr09_nlr_36	c09.36	95	95	95	94.5	95	94.6	94.6	95	94.6	99.7	94.9	94.6	94.9	94.7	94.7	94.7	94.9	88	94.9
sp1102chr09_nlr_37	c09.37	99.4	94.4	86.7	99.6	93.1	99.5	99.5	99.5	99.4	99.4	94.8	94.8	93.9	84.8	99.5	90.1	93.4	93.4	94.8
sp1102chr09_nlr_38	c09.38	98.9	92.7	96.8	99.2	90.6	99.2	99.2	89.7	99.6	100	91.4	91.4	91.6	96.8	99.1	91.5	91.4	93.7	92.7
sp1102chr09_nlr_39	c09.39	94	95.8	94.7	98.3	95.8	95.7	95.7	98.3	95.5	94.9	95.7	95.7	95.8	92.4	98.3	93.1	98.3	98.3	95.8
sp1102chr09_nlr_4	c09.4	99.6	98.5	99.8	96.1	99.9	96.7	96.4	97.1	100	100	96.6	96.6	99.9	100	97	99.9	99.1	99.2	99.9
sp1102chr09_nlr_41	c09.41	98.3	84.8	100	98.4	84.8	99.8	99.8	99.8	NA	84.6	98.3	98.3	84.6	100	99.8	99.5	99.8	99.9	84.6
sp1102chr09_nlr_42	c09.42	98.9	98.9	100	98.8	98.9	100	100	98.6	100	100	98.8	98.9	98.9	100	98.9	99.9	100	92.5	100
sp1102chr09_nlr_43	c09.43	94.9	94.9	100	94.8	94.9	100	100	91.8	99.9	99.9	94.7	94.8	94.9	100	94.9	99.8	100	95.2	99.9
sp1102chr09_nlr_44	c09.44	99.8	99.9	100	NA	NA	79.5	79.6	79.7	100	80	NA	99.8	79.7	100	79.6	NA	99.6	99.6	NA
sp1102chr09_nlr_45	c09.45	96.1	99.8	99.8	99.6	99.9	99.7	99.7	99.9	99.8	100	98.2	99.9	99.8	99.8	99.9	99.8	99.8	99.8	99.9
sp1102chr09_nlr_46	c09.46	99.6	100	100	96.5	100	100	100	100	100	100	99	98.9	100	100	100	100	99	99	100
sp1102chr09_nlr_47	c09.47	98.9	100	100	98.9	100	100	100	100	100	100	98.9	98.8	100	100	100	100	98.9	98.9	100
sp1102chr09_nlr_48	c09.48	90.2	100	100	97.1	100	100	100	100	100	100	92	92.1	100	100	100	100	90.4	91.7	100
sp1102chr09_nlr_5	c09.5	97.1	100	92.2	94.3	99.8	92.1	93.4	99.8	98.6	100	98.7	92.2	100	100	99.8	100	97.4	97.4	99.8
sp1102chr09_nlr_50	c09.50	98.3	99.8	100	98.2	100	100	100	100	100	100	98.2	98.4	99.8	100	100	99.8	98.6	98.4	100
sp1102chr09_nlr_51	c09.51	98.5	100	100	99.1	100	99.9	99.9	100	99.9	99.9	99.1	99.3	100	100	100	NA	99	NA	NA
sp1102chr09_nlr_53	c09.53	97.6	96.8	95.8	98	96.5	97.8	97.8	97.7	97.9	94.8	98.2	98.3	97.6	96.8	97.7	96.5	91.5	97.9	98
sp1102chr09_nlr_55	c09.55	98.3	98	97.6	98.2	95.2	98.4	95.2	95.2	98.4	94.9	98.5	98.4	94.8	98.4	97.6	94.8	98.3	98.4	98.4
sp1102chr09_nlr_56	c09.56	98.2	95.7	96.9	98.6	98.8	98.8	98.8	98.7	98.8	98.8	98.7	98.7	98.8	98.8	98.7	98.8	98.2	98.2	98.8
sp1102chr09_nlr_58	c09.58	98.4	98	98.3	97.3	97.6	97.6	97.6	97.5	97.5	97.5	97.3	97.3	97.5	97.5	97.5	97.6	97.6	97.6	97.5
sp1102chr09_nlr_60	c09.60	98.7	96.3	91.8	98.2	99.3	99.3	99.3	99.2	99.4	99.4	98.3	98.3	99.3	99.3	99.2	99.3	98.9	98.9	99.3
sp1102chr09_nlr_62	c09.62	98.7	98.6	97.8	98	99.1	99	99	98.9	99.1	99.1	98	98	99.1	98.9	98.9	99.1	98.7	98.7	99
sp1102chr09_nlr_63	c09.63	99.1	97.5	98.9	96.3	99	96.5	96.5	97.5	99.2	99.2	96.6	96.5	99.3	99.2	97.5	99.3	98.7	98.7	99
sp1102chr09_nlr_7	c09.7	99.8	99.9	99.9	97.6	99.9	99.9	99.9	99.9	99.9	99.9	97.6	99.7	99.9	99.9	99.9	99.9	99.7	99.7	99.9
sp1102chr09_nlr_9	c09.9	98.8	100	100	NA	NA	77.6	78.1	80.2	100	80.5	NA	99.9	78.4	100	78.1	NA	99.1	95.8	NA
sp1102chr10_nlr_10	c10.10	99.8	98.8	99.8	99.5	99.8	99.8	99.8	99.8	99.7	99.7	99.6	NA	99.8	99.8	99.8	99.8	99.8	99.5	99.8
sp1102chr10_nlr_11	c10.11	96.7	99.6	99.6	97.4	99.6	99.6	99.6	99.6	99.6	99.6	99.7	99.6	99.6	99.6	99.6	99.6	97.1	97	99.6
sp1102chr10_nlr_12	c10.12	98.4	NA	94.6	98.3	96.4	95.7	96.1	97.1	97.2	97.2	95.1	98.1	95	96.1	97.1	96.8	97.7	97.8	97.1
sp1102chr10_nlr_13	c10.13	86.3	86.5	85.8	83.7	95.2	NA	83.5	84.4	84.9	85	84.1	98.4	95.2	84.1	84.1	95.2	99.7	99.7	95.2
sp1102chr10_nlr_14	c10.14	98.4	99	98.9	99.9	98.9	98.9	98.9	98.9	99	99	99.8	99.9	98.9	98.9	98.9	98.9	99.7	99.8	99
sp1102chr10_nlr_15	c10.15	99.3	99.6	NA	97.8	99.6	NA	87.7	99.6	91.3	98.1	84.7	NA	99.6	NA	89.3	99.6	90.3	93.6	99.7
sp1102chr10_nlr_16	c10.16	93	93	95.5	98.7	92.7	95.5	95.5	86.6	88.6	98.7	91.9	98.8	91.7	95.5	92.8	91.5	92.1	86.7	NA
sp1102chr10_nlr_17	c10.17	99	99	98.9	NA	NA	NA	NA	NA	98.9	NA	NA	99.2	NA	98.9	NA	NA	99	NA	NA
sp1102chr10_nlr_18	c10.18	99.6	99.8	100	NA	NA	NA	NA	NA	99.5	NA	NA	99.6	NA	100	NA	NA	99.5	NA	NA
sp1102chr10_nlr_19	c10.19	90.1	99.4	89.2	NA	99.5	91.6	NA	NA	NA	NA	91.6	91.4	99.6	92.4	94	99.6	99.6	99.6	99.5
sp1102chr10_nlr_2	c10.2	89	88.9	100	89.5	100	100	100	100	99.9	99.9	99.9	99.9	89.2	100	100	89	89.2	88.9	100
sp1102chr10_nlr_20	c10.20	90.7	98.2	99.7	95.4	98.5	99.7	99.7	94.9	93.6	93.5	99.7	94.9	98.6	99.7	94.9	98.6	99.6	99.7	98.5
sp1102chr10_nlr_21	c10.21	97.2	98.6	NA	NA	97.8	94.7	94.9	97.4	98.7	98.7	93	93	NA	95.8	97.1	95.9	NA	92.9	97.4
sp1102chr10_nlr_22	c10.22	96.6	96	99.8	98.9	92	99.9	89.5	96	91.5	NA	88.2	87.4	91.6	89.5	91.9	88.1	90.5	88.2	91.6
sp1102chr10_nlr_24	c10.24	NA	NA	99.9	88.3	NA	99.9	99.9	99.9	NA	100	NA	NA	NA	NA	99.9	NA	NA	NA	NA
sp1102chr10_nlr_25	c10.25	88.3	88.6	100	84.8	84.9	100	100	89.7	99.8	99.9	100	NA	87.4	100	87.8	86.1	99.1	84.9	84.9
sp1102chr10_nlr_26	c10.26	99	99.3	98.7	NA	NA	NA	NA	NA	99.3	NA	NA	98.7	NA	98.7	NA	NA	98.7	NA	NA
sp1102chr10_nlr_27	c10.27	92.9	100	99.8	NA	NA	NA	NA	NA	NA	NA	NA	NA	NA	99.8	NA	NA	NA	NA	NA
sp1102chr10_nlr_28	c10.28	89.1	88.3	100	88.3	89.7	100	100	98.9	92.5	86.6	99.2	88.2	97.4	100	98.9	97.4	99.3	99.3	97.3
sp1102chr10_nlr_29	c10.29	91.2	96.9	100	92.1	97	100	100	99.5	97	NA	88.2	88.1	99.4	100	99.5	99.4	90.1	90.1	99.4
sp1102chr10_nlr_3	c10.3	97.8	96.7	100	94.4	99.9	100	100	100	100	100	98.8	98.8	96.7	100	100	96.7	96.4	97.1	99.9
sp1102chr10_nlr_30	c10.30	98.8	99.2	98.7	99.3	99.2	98.7	99.4	99.3	96.2	96.2	99.3	99.3	99.2	98.8	99.3	99.2	95.6	94.7	95.6
sp1102chr10_nlr_31	c10.31	94.9	93.9	99.1	99.1	95.6	94.9	94.9	94.4	95.4	95.7	97.4	99.6	95.6	99.2	94.4	95.6	96.5	96.5	95.8
sp1102chr10_nlr_32	c10.32	95.2	99	98.4	99	98.9	99	99	99.1	96.2	96.2	97.4	98.9	98.9	98.4	99.1	98.8	95.8	95.8	95.7
sp1102chr10_nlr_33	c10.33	98.7	99.3	98.6	99.2	99.1	98.8	99.2	99.3	96.3	96.3	99.1	99.1	99.1	98.6	99.3	99.1	95.8	95.8	95.6
sp1102chr10_nlr_34	c10.34	95.1	NA	95.3	94.8	95.6	95.7	95.6	94.8	95.1	95.5	98.8	99.2	95.6	95.8	94.8	94.7	96.3	96.3	95.4
sp1102chr10_nlr_35	c10.35	99.5	99.8	99.9	95.7	71	99.8	99.8	99.9	99.9	99.9	96	99.5	NA	99.9	99.9	99.5	99.6	99.6	NA
sp1102chr10_nlr_36	c10.36	97.9	98.6	99.9	99.2	99.1	99.9	99.9	98.9	99.2	99.6	99.9	99.9	94.5	99.9	98.6	99.1	99.9	99.9	99.9
sp1102chr10_nlr_37	c10.37	97	96.6	99.9	87.1	96.9	99.9	99.9	96.8	87.1	93	99.9	99.9	92.1	99.9	96.8	97	96.8	96.8	99.9
sp1102chr10_nlr_38	c10.38	98.6	98.8	98.9	98.8	98.6	98.9	98.8	98.8	99.1	99.1	99.2	99.3	99.8	98.9	98.8	98.6	99.3	99.3	98.9
sp1102chr10_nlr_40	c10.40	99.5	99.6	100	98.3	99.6	100	100	99.6	99.7	99.7	97.7	86.3	99.7	100	99.6	99.7	99.6	99.6	99.7
sp1102chr10_nlr_41	c10.41	99.1	99	100	99.5	90.4	99.9	99.9	87.6	90.4	90.4	98.7	90.5	99.1	100	99	99.7	91.2	90.6	99.7
sp1102chr10_nlr_42	c10.42	99.8	100	100	99.9	100	100	100	99.9	99.9	99.9	99.9	99.7	100	100	99.9	100	86	86	100
sp1102chr10_nlr_43	c10.43	100	100	100	100	100	100	100	100	100	100	100	99.9	100	100	100	100	99.5	99.5	100
sp1102chr10_nlr_44	c10.44	99.8	99.9	100	98.7	99.9	100	100	99.9	100	100	98.7	98.7	100	100	99.9	100	99.7	99.7	100
sp1102chr10_nlr_45	c10.45	97.1	99.4	100	96.1	99.4	100	100	99.4	99.4	99.4	99.7	96.2	99.9	100	99.4	99.9	99.6	99.6	100
sp1102chr10_nlr_5	c10.5	94.4	100	100	99.4	100	100	100	94.1	100	100	99.5	99.5	100	100	94.1	100	99.3	99.3	99.9
sp1102chr10_nlr_8	c10.8	86.5	98.2	93.1	93.3	93	93	93	93	98.2	93	91.6	91.6	93	NA	93	93	93.6	NA	99.4
sp1102chr10_nlr_9	c10.9	99.7	99.5	99.7	99.8	99.5	99.5	99.5	99.6	99.7	99.7	99.7	99.7	99.5	99.7	99.6	99.5	99.6	99.8	99.7
sp1102chr11_nlr_1	c11.1	99.3	100	100	99.2	100	100	100	96	99.7	99.7	99.9	99.8	100	100	96	100	96.5	95.9	100
sp1102chr11_nlr_10	c11.10	98.8	100	100	99	100	100	100	98	99.9	99.9	99	99	99.9	100	98	99.9	99.5	99.2	98.9
sp1102chr11_nlr_100	c11.100	99.2	99.3	100	NA	99.3	100	100	NA	100	100	NA	95.7	NA	100	99.3	99.8	96	96	NA
sp1102chr11_nlr_101	c11.101	95	99.5	100	94.8	99.5	100	100	99.5	100	100	95.3	94.5	100	100	99.5	100	94.9	94.9	100
sp1102chr11_nlr_103	c11.103	97.3	100	99.4	97.9	100	99.4	99.4	99.9	97.6	97.6	97.8	97.8	97.6	99.4	99.9	97.6	97.2	97.4	97.5
sp1102chr11_nlr_104	c11.104	99.7	99.8	99.8	99.6	99.8	99.9	99.9	99.8	99.8	99.8	99.9	99.9	99.5	99.8	99.8	99.5	99.8	99.8	99.5
sp1102chr11_nlr_105	c11.105	97	99.8	99.9	97.3	99.8	97.3	97.5	99.8	99.9	97.2	97.3	99.3	97.2	90.6	97.2	99.9	98.8	98.8	99.9
sp1102chr11_nlr_106	c11.106	98.8	99.3	100	99	99.3	99.9	99.9	99.5	99.1	99.1	98	99.2	98.5	100	99.5	98.5	99.1	99.1	99.5
sp1102chr11_nlr_107	c11.107	99.7	99.8	100	99.2	99.8	100	100	99.8	100	100	99.4	99.2	99.8	100	99.8	99.8	99.8	99.8	99.8
sp1102chr11_nlr_109	c11.109	98.3	99.7	100	NA	99.6	100	100	98.2	99.7	99.7	93.1	91	90.3	100	98.2	98	98.1	97.3	83.2
sp1102chr11_nlr_11	c11.11	99.2	99.9	100	99.8	99.9	100	100	99.2	99.9	99.9	99.8	99.8	99.8	100	99.2	99.8	99.2	99.2	99.2
sp1102chr11_nlr_110	c11.110	94.5	92.8	94.7	94.6	94.3	94.5	93.2	94.6	94.4	94.6	94.5	94.6	93.1	94.3	94.6	94.1	94.3	94.3	93.8
sp1102chr11_nlr_111	c11.111	98.6	98.5	99.3	98.8	99.4	99.3	99.3	99.7	99.5	99.5	99	99	99.4	99.3	99.7	99.4	98.7	98.7	99.4
sp1102chr11_nlr_112	c11.112	99.8	NA	100	99.8	90.7	100	100	90.7	100	100	99.9	99.9	85.1	100	92.8	82.4	99.9	86.3	90.3
sp1102chr11_nlr_114	c11.114	84.7	98.1	100	99.4	95.5	100	100	95.5	100	100	99.8	99.8	96.6	100	95.4	96.6	99.8	99.8	98.1
sp1102chr11_nlr_115	c11.115	91	89.6	100	88	90.9	99.9	99.9	85.8	100	100	99.7	99.7	90.2	100	89.9	90.2	99.7	99.6	90.3
sp1102chr11_nlr_116	c11.116	NA	NA	100	89.9	88.9	100	100	88.9	100	100	99.8	99.8	89.1	100	89.3	89.1	99.2	99.2	92.7
sp1102chr11_nlr_117	c11.117	97.1	97	99.9	97.1	87.8	99.9	99.9	86	99.9	99.9	89.7	89.6	97.1	99.9	86	97.1	98.4	98.4	97
sp1102chr11_nlr_118	c11.118	98.2	91	99.8	90.6	86.2	99.8	99.8	86.2	100	100	85.9	86.2	90.5	99.8	86.2	84.7	98.1	99.5	87.2
sp1102chr11_nlr_119	c11.119	98.8	99	99	89	99	99	99	98.9	99.1	99.1	89.5	88.8	98.9	99	98.9	98.9	99	99	98.9
sp1102chr11_nlr_12	c11.12	97.7	99.9	99.9	99.2	99.9	99.9	99.9	97.4	99.9	99.9	99.3	99.1	99.9	99.9	97.4	99.9	99	99	99.5
sp1102chr11_nlr_121	c11.121	NA	NA	NA	89.3	90.2	89.8	89	88.8	87.5	87.8	95.1	95.1	87.5	NA	88.8	86.1	95.4	95.1	89.2
sp1102chr11_nlr_122	c11.122	NA	90.2	95.2	95.3	96.3	95.1	95.1	96.3	89.3	89.5	94.1	95.2	95.2	96.3	96.3	95.1	96.3	95.2	92
sp1102chr11_nlr_123	c11.123	98.8	99.9	100	99.9	99.9	89.7	89.1	99.9	88.9	89.7	100	100	99.2	100	99.9	99.2	100	100	99.2
sp1102chr11_nlr_124	c11.124	97.9	NA	100	99.8	95.7	95.6	95.6	95.7	95.7	95.7	99.6	99.6	95.9	100	99	95.6	99.9	99.9	95.6
sp1102chr11_nlr_125	c11.125	NA	91.1	99.9	91.2	88.5	91	91	88	91	89.8	99.9	99.9	94.9	99.9	88.8	89.6	100	100	90.1
sp1102chr11_nlr_126	c11.126	NA	99	100	87.7	92.7	97.9	86.4	99	91.3	91.3	100	100	89	100	99	85.6	88.6	99.9	89.1
sp1102chr11_nlr_127	c11.127	95.4	NA	100	95.3	93.9	100	100	96.2	99.9	99.9	100	100	96.3	100	95.3	95.8	99.9	99.9	89.5
sp1102chr11_nlr_128	c11.128	90.4	99.2	99.9	90.8	99.2	99.9	99.9	NA	99.7	99.7	100	100	88.6	99.9	93.8	90	99.9	99.9	89.9
sp1102chr11_nlr_129	c11.129	NA	100	100	91.2	100	100	100	88.6	99.9	99.9	100	100	93.7	100	88.5	93.7	100	100	88.5
sp1102chr11_nlr_13	c11.13	95.5	97.5	97.6	85.4	97.5	88.7	88.7	97.1	85.1	88.7	86.4	99.3	97.1	97.6	NA	97.1	98.2	98.2	88.8
sp1102chr11_nlr_130	c11.130	99.7	100	100	98.4	100	100	100	99.9	98.8	79.7	89.1	89.3	99.9	100	99.9	99.9	78.4	79.7	99.9
sp1102chr11_nlr_131	c11.131	99.8	99.9	100	99.6	100	100	100	100	98.3	98.3	99.7	99.1	99.9	100	100	100	100	100	99.9
sp1102chr11_nlr_132	c11.132	99.8	99.9	100	99.2	99.9	100	100	99.9	99.8	99.8	99.7	99.7	99.9	100	99.9	99.9	99.3	99.2	99.9
sp1102chr11_nlr_133	c11.133	98.7	99.9	99.9	99.7	99.9	99.9	99.9	99.8	99.7	99.7	98.5	98.5	99.9	99.9	99.8	99.9	98.5	98.5	99.9
sp1102chr11_nlr_134	c11.134	99.3	100	99.7	99.5	100	99.7	99.7	100	99.7	99.7	99.8	99.8	99.7	99.7	100	99.7	98.3	98	99.7
sp1102chr11_nlr_135	c11.135	97.9	99.8	99.8	97.3	99.8	100	100	99.8	99.7	99.7	97.3	97.4	97.4	99.8	99.8	99.7	97.4	97.4	99.7
sp1102chr11_nlr_137	c11.137	99.6	99	99	99.6	99.7	99.1	99.1	99.7	99.8	99.8	99.5	99.5	99.7	99	99.7	99.7	83.7	90	99
sp1102chr11_nlr_138	c11.138	98.3	100	100	99.1	100	99.9	100	99.9	NA	100	99.3	80.4	99.3	100	82.1	99.8	84.4	99.7	82.7
sp1102chr11_nlr_139	c11.139	99.6	99.8	100	87.8	99.8	100	100	99.7	99.6	99.7	85.6	87.5	99.7	100	99.7	99.7	99.1	98.8	99.7
sp1102chr11_nlr_14	c11.14	84.6	84.4	100	97.9	91.7	95.1	95.1	NA	98	96.9	96.6	99.8	88.8	100	87.5	88.8	98.6	98.6	94.9
sp1102chr11_nlr_140	c11.140	99.1	99.9	100	99	99.9	100	100	100	100	100	98.9	82.2	99.9	100	100	99.9	98.9	98.8	99.9
sp1102chr11_nlr_141	c11.141	88.2	87.1	100	99.8	87.2	99.9	99.9	88.5	87.7	88.3	99.9	100	87.8	100	87.9	88	86.3	85.9	99.9
sp1102chr11_nlr_142	c11.142	99.4	99.5	99.6	99.6	99.5	99.5	99.5	99	98.4	98.4	99.6	99.6	99.5	99.6	99	99.5	98.4	98.5	99
sp1102chr11_nlr_143	c11.143	92.3	NA	NA	95.5	89.6	88.5	88.5	94.1	99.7	99.7	95.5	95.5	89.6	95.6	94.1	92.5	NA	99.8	93.9
sp1102chr11_nlr_144	c11.144	98	90.3	98.1	92.9	92.4	92.2	92.2	92.3	92.9	92.9	93.7	84.9	93.2	98.1	91.7	93.2	92.9	98.8	92
sp1102chr11_nlr_146	c11.146	92	98.9	98.9	85.6	98.9	88.4	88.4	88.1	90.3	90.3	87.4	88.2	98.9	98.9	91.6	98.9	94.8	90.1	87.8
sp1102chr11_nlr_147	c11.147	98.5	95.4	95.4	97.7	95.4	95.2	95.2	95.3	91.5	91.5	98.7	87.1	95.4	95.4	95.3	95.4	87.2	86.7	95.5
sp1102chr11_nlr_148	c11.148	97.2	100	99.9	97.8	100	99.5	99.5	100	99.9	100	97.9	97.9	100	99.9	100	100	99.7	99.7	99.9
sp1102chr11_nlr_149	c11.149	99.2	100	100	NA	NA	99.9	100	99.9	99.3	100	NA	99.3	99.7	100	100	NA	99.7	99.3	NA
sp1102chr11_nlr_15	c11.15	86	96.2	100	96.6	96.4	99.3	99.3	94.7	96.4	96.4	99.3	82.4	96.4	100	93.8	96.4	84.6	96.5	99.3
sp1102chr11_nlr_150	c11.150	93.2	92.3	100	89.2	92.6	93.5	89.9	NA	93.7	93.3	84.3	93.8	93.2	100	93	93.2	93.3	NA	92.3
sp1102chr11_nlr_151	c11.151	93.6	93	100	89.2	84.9	99	99	89.7	86.6	90.3	99	98.8	92.5	100	89	90.3	88.3	83.4	96.3
sp1102chr11_nlr_152	c11.152	99.6	99.6	100	89.7	99.6	99.4	99.4	91.3	98.8	98.8	99	98.4	99.6	100	90.3	99.6	99.7	97.7	99.6
sp1102chr11_nlr_16	c11.16	NA	98.5	100	97.9	98.6	97.1	97.1	98.7	99.3	99.3	99.6	99.7	98.5	100	98.7	98.6	97.2	97.2	97.1
sp1102chr11_nlr_17	c11.17	NA	98	100	99.3	98	98.8	98.8	88.9	97.3	97.3	96.4	98.9	97.9	100	85	97.9	97.2	97.2	98.8
sp1102chr11_nlr_18	c11.18	96.5	99.9	NA	88.6	99.9	86.4	86.4	98.3	98.8	98.8	91.8	87	99.9	90.3	98.3	99.9	98.9	99	100
sp1102chr11_nlr_2	c11.2	99.7	100	100	99.8	100	100	100	99.9	100	100	99.8	99.8	86.2	100	99.9	82.1	86.2	85.5	100
sp1102chr11_nlr_20	c11.20	97.1	NA	100	99.8	88.5	99.7	99.7	97.9	88.5	87.1	99.8	99.2	88.6	100	98	88.8	98.1	86.6	99.7
sp1102chr11_nlr_21	c11.21	NA	90	99.3	92.6	90.3	99	99	91.3	90.7	90.8	90.3	91.7	97.9	99.3	90.4	97.9	92.7	97.9	97.9
sp1102chr11_nlr_22	c11.22	NA	NA	98.9	89.3	89.3	98.5	98.5	89.3	89	90.3	90.6	NA	94.9	98.9	89.3	94.9	95	95	95
sp1102chr11_nlr_23	c11.23	99.5	99.4	100	99.5	100	99.9	100	100	100	100	99.5	99.5	99.5	100	100	99.4	99.4	94.6	99.4
sp1102chr11_nlr_24	c11.24	99.4	99.4	99.9	84.2	99.8	99.9	99.9	99.8	99.9	99.9	84.2	84.2	82.3	99.9	99.8	85.7	82.9	96.2	99.4
sp1102chr11_nlr_25	c11.25	99.2	99.3	100	86.8	86.4	100	100	86.4	100	100	86.2	86.8	84.8	100	86.4	84.8	86.5	85.6	99.3
sp1102chr11_nlr_26	c11.26	99.6	99.5	99.8	93.5	99.1	100	100	99.1	99.1	99.1	93.6	93.6	82.2	99.8	99.1	82.2	88.1	84.6	99.5
sp1102chr11_nlr_27	c11.27	92.7	99.5	NA	94.4	83.5	94.3	94.1	84.2	94.3	94.3	95.1	95.6	88	94.3	84.3	88	86.6	95.7	99.5
sp1102chr11_nlr_28	c11.28	98.4	97.1	87.2	87.4	89.7	85.4	87.6	89.1	87.5	87.6	88.3	88.8	84.5	87.6	89.1	84.5	87.1	88.1	97.1
sp1102chr11_nlr_29	c11.29	99.5	97.7	NA	88.6	87.1	87.5	87.9	86.4	87.2	87.2	88.6	88.6	90.3	87.2	86.4	90.2	92.3	87.3	97.7
sp1102chr11_nlr_3	c11.3	89.9	91.4	100	95.1	95.5	100	100	93.7	99.9	99.9	98.5	95.2	NA	NA	NA	NA	NA	NA	98.9
sp1102chr11_nlr_30	c11.30	91	99.5	93	92.8	99.5	93	93	99.6	99.1	99.1	91.5	92.9	99.5	93	99.6	99.4	92.7	92.7	99.5
sp1102chr11_nlr_31	c11.31	99.2	99.8	100	99.4	99.4	100	100	99.5	99.9	99.8	99.6	99.4	99.4	100	99.5	99.4	99.4	99.4	91.9
sp1102chr11_nlr_32	c11.32	94	99.9	100	99.7	99.8	100	100	98.8	99.9	99.9	99.8	99.8	99.8	100	98.8	99.8	94.1	94	100
sp1102chr11_nlr_33	c11.33	98.8	99.1	99.1	NA	98.8	99.1	99.1	94.4	99.1	99	96.9	96.9	98.8	99.1	94.4	98.8	98.8	98.9	98.9
sp1102chr11_nlr_35	c11.35	97.6	99.8	99.2	90.1	99.8	99.2	99.2	99.8	99.9	99.9	95.3	95.2	96	99	99.8	96	97.1	90	100
sp1102chr11_nlr_36	c11.36	95.2	96	99.4	96.4	95.6	100	100	96.4	NA	NA	99.3	99.3	99.9	100	94.5	99.9	95.8	95.8	96
sp1102chr11_nlr_37	c11.37	NA	94.6	99.9	95.5	94.8	100	100	94.8	95.1	95.1	99.8	99.8	100	100	95.3	100	95.6	95.6	95.1
sp1102chr11_nlr_38	c11.38	92.4	NA	99.8	99.8	92.4	99.8	99.8	92.2	90.5	NA	99.9	99.8	90.5	99.8	91.9	91.2	99.9	99.9	92.4
sp1102chr11_nlr_39	c11.39	92.2	96.6	100	99.8	96.6	100	100	96.6	96.7	96.7	99.8	99.8	96.5	100	96.6	96.5	99.9	99.9	96.5
sp1102chr11_nlr_4	c11.4	99.4	98.8	100	97.7	98.2	100	100	94	100	100	98.4	97.8	99	100	97.7	99	98.3	98.3	100
sp1102chr11_nlr_40	c11.40	91.7	93.4	99.7	99.7	91.8	99.7	99.7	91.7	90.7	90.6	99.6	99.5	91.8	99.7	91.6	91.7	99.7	99.7	91.7
sp1102chr11_nlr_41	c11.41	NA	93.9	99.9	92.6	93.9	99.9	99.9	93.6	89.5	89.5	99.9	99.8	89.8	99.9	91.5	89.8	99.8	99.8	89.8
sp1102chr11_nlr_42	c11.42	96.9	99.3	100	96.3	99.3	100	100	99.3	90.3	99.3	100	100	99.5	100	99.3	99.5	90.1	90.1	99.5
sp1102chr11_nlr_45	c11.45	99.6	92.8	99.9	93.5	92.5	99.9	99.9	92.1	93.2	93.2	98.6	98.4	99.9	99.9	93.4	99.9	93.4	93.2	99.9
sp1102chr11_nlr_46	c11.46	99.7	96.9	100	99.6	96.9	96.3	100	96.9	97.6	96.3	96.3	99.7	96.3	100	96.3	99.7	97.6	97.6	96.9
sp1102chr11_nlr_47	c11.47	99.1	99.3	99.9	98.5	99.7	99.9	99.8	97.2	99.8	99.7	99.1	99.1	98.9	99.8	99.9	99	99.7	99.7	98.8
sp1102chr11_nlr_5	c11.5	99.3	100	100	99.5	100	99.9	99.9	99.3	100	99.9	99.2	99.5	98.9	100	99.3	98.9	99.3	99.4	99.9
sp1102chr11_nlr_50	c11.50	99.2	99.4	99.8	99.4	99.4	99.8	99.8	99.3	99.3	99.3	99.8	99.6	99.4	99.8	99.3	99.4	99.4	99.5	99.2
sp1102chr11_nlr_51	c11.51	98.6	99.7	99.8	98.6	97.2	99.9	99.9	97.2	99.8	99.5	99.8	100	99.6	100	99.7	99.7	98.6	98.6	99.7
sp1102chr11_nlr_52	c11.52	95.3	93.9	100	97.8	94	100	100	94	95.1	95.1	95.2	94.5	94	100	94	93.6	97	94	94
sp1102chr11_nlr_53	c11.53	NA	99.9	100	99.9	99.9	100	100	99.9	99.9	99.9	92.5	99.9	99.9	100	99.9	99.9	100	100	99.9
sp1102chr11_nlr_54	c11.54	91.4	100	100	100	100	100	100	100	99.8	99.9	91.5	100	99.9	100	100	99.9	100	100	99.9
sp1102chr11_nlr_57	c11.57	NA	100	100	100	100	99.9	99.9	100	99.8	99.8	95.8	100	99.8	100	100	99.8	100	100	99.8
sp1102chr11_nlr_58	c11.58	89.3	100	100	100	100	100	100	100	99.9	100	88.3	100	99.9	100	100	99.9	100	100	99.9
sp1102chr11_nlr_59	c11.59	85.2	99.3	99.5	100	100	99.9	99.9	99.9	99.9	99.8	89.8	100	99.9	99.9	99.9	99.9	99.8	99.9	99.9
sp1102chr11_nlr_6	c11.6	93.1	100	100	91.9	100	100	100	100	100	100	92.3	93.1	92.9	100	100	94.6	100	100	99.9
sp1102chr11_nlr_60	c11.60	90.5	100	100	100	100	100	100	100	100	100	89.5	100	100	100	100	100	100	100	99.9
sp1102chr11_nlr_62	c11.62	97.1	96.4	99.5	NA	NA	NA	NA	99.9	NA	NA	NA	NA	99.9	NA	NA	99.8	NA	NA	NA
sp1102chr11_nlr_63	c11.63	90.4	91.1	100	99.7	88.9	100	100	100	100	100	100	100	100	100	100	100	100	100	100
sp1102chr11_nlr_65	c11.65	89.6	100	100	99.9	100	100	100	100	99.7	99.7	99.9	100	99.9	100	100	99.9	99.9	99.9	99.9
sp1102chr11_nlr_66	c11.66	95.6	100	100	100	100	100	100	100	100	100	100	100	100	100	100	100	100	100	100
sp1102chr11_nlr_67	c11.67	96.6	100	100	89.1	100	100	100	100	86.5	100	96.4	96.4	100	100	100	86.8	96.8	96.8	100
sp1102chr11_nlr_68	c11.68	99.6	100	99.9	99.6	100	99.8	99.8	100	100	100	99.6	99.7	100	99.9	100	100	98.3	97.6	100
sp1102chr11_nlr_7	c11.7	90.7	99.9	100	91.6	99.9	99.8	99.8	99.9	99.6	99.9	92.1	87	98.1	100	99.9	98.1	99.7	99.7	91.2
sp1102chr11_nlr_71	c11.71	99.2	NA	99.5	98.2	99.4	99.5	99.5	99.5	99.5	99.5	81.8	85.8	99.5	99.5	99.5	99.5	98.5	96.7	98.3
sp1102chr11_nlr_72	c11.72	98.6	100	100	99.3	100	100	100	99.4	100	100	84.6	NA	99.2	100	99.4	99.2	99.6	99.6	100
sp1102chr11_nlr_73	c11.73	NA	99.9	99.9	87.1	99.6	99.9	99.9	99.8	99.9	99.9	86.4	86.6	NA	99.9	99.8	86.1	99.9	99.9	99.9
sp1102chr11_nlr_74	c11.74	NA	99.7	99.6	92.9	98.5	99.6	99.6	99.4	99.6	99.6	87.3	NA	86.4	99.6	99.4	86.4	99.6	99.6	99.7
sp1102chr11_nlr_76	c11.76	99.2	99.8	NA	99.2	99.3	85.1	85.1	99.9	99.8	99.8	99.1	98.3	87.9	84.8	99.9	86.8	99.9	99.9	99.8
sp1102chr11_nlr_77	c11.77	99.8	99.7	87.2	99.7	99.7	85.5	85.5	99.9	99.9	99.9	98.1	92.5	88	85.5	99.9	88	99.7	99.7	99.7
sp1102chr11_nlr_78	c11.78	99.7	NA	85.2	99.4	99.2	NA	NA	99.7	99.7	99.7	99.5	99.4	85	85.2	99.7	NA	99.5	99.6	99.7
sp1102chr11_nlr_79	c11.79	99.8	99.9	86.2	99.4	87.4	86.9	86.9	99.7	99.9	99.9	99.6	98.8	88.2	90.7	99.7	88.6	99.7	99.5	99.9
sp1102chr11_nlr_8	c11.8	97.1	99.9	100	NA	99.9	96.5	89.3	99.9	99.9	99.9	90.2	90.3	90.7	100	99.9	91.1	95.5	96.9	99.8
sp1102chr11_nlr_80	c11.80	99.2	98.5	98.5	94	99.1	98.5	98.5	99.1	99.2	99.2	94	NA	98.5	98.5	99.1	98.5	94	98.5	98.5
sp1102chr11_nlr_81	c11.81	86.6	99.9	99.8	88.5	100	99.8	99.8	99.8	100	100	86.8	99	88.7	99.8	99.8	88.7	86.7	99.9	99.9
sp1102chr11_nlr_82	c11.82	98.3	100	100	NA	100	99.8	99.8	99.8	97.2	97.1	97.1	97.1	99.9	100	99.4	100	97.3	NA	99.9
sp1102chr11_nlr_83	c11.83	97.5	97.3	100	97	97.3	98.7	98.7	98.7	98.6	98.6	97.2	96.9	97.3	100	98.7	97.3	98.5	96.8	97.3
sp1102chr11_nlr_84	c11.84	99.8	100	99.8	99.9	100	99.9	99.9	100	100	100	99.8	99.8	100	99.8	100	100	98.9	98.9	100
sp1102chr11_nlr_85	c11.85	99.9	100	100	92.2	100	96.8	96.8	96.8	92.4	92.4	92.3	91.9	100	100	94.1	100	99.9	92.5	99.9
sp1102chr11_nlr_86	c11.86	99.2	98.3	98.4	96.3	98.6	98.4	98.4	98.6	99.6	99.6	98.4	84.5	98.6	98.4	98.6	98.6	98.6	98.7	98.3
sp1102chr11_nlr_87	c11.87	99.8	87.6	87.4	99.2	87.1	89.1	88.9	99.4	99.6	99.6	87.3	87.1	99.3	85.6	99.4	99.3	99.4	99.3	86.9
sp1102chr11_nlr_88	c11.88	97.3	92	NA	99.7	97.3	90.5	91.7	95.4	98	98	90.5	95.8	NA	91.4	96.1	96.1	96	96.5	91.7
sp1102chr11_nlr_89	c11.89	95.5	95	95.1	99.6	94.8	94.6	94.8	94.8	94.8	94.8	94.6	84.9	94.8	94.8	94.8	94.8	95	94.7	94.7
sp1102chr11_nlr_9	c11.9	92.3	98.5	100	88.3	98.5	99.7	99.7	99.9	99.5	99.5	90.5	88.9	90.1	100	99.9	92.4	99.9	99.9	92.1
sp1102chr11_nlr_90	c11.90	NA	82.6	83.1	99.9	86.4	86.5	86.5	86.4	NA	86.2	85.9	84.9	86.4	86.5	85.4	86.5	86.2	84.8	86.4
sp1102chr11_nlr_91	c11.91	88.3	97.1	97.9	97.2	96.8	97.5	97.5	96.8	99.7	99.7	97.4	95.4	96.8	97.4	96.8	96.8	96.6	96.6	97.4
sp1102chr11_nlr_92	c11.92	94.3	99.9	99.7	96	99.7	99.7	99.7	99.7	99.6	99.6	93.7	82.9	99.7	99.7	99.7	99.7	85	83.7	99.9
sp1102chr11_nlr_93	c11.93	99.6	100	100	99.3	100	99.9	99.9	100	99.6	99.6	99.4	99.4	100	100	100	100	97.9	97.8	100
sp1102chr11_nlr_95	c11.95	99.4	91.3	100	98.9	91.3	99.9	99.9	99.9	100	100	98.3	91.3	100	100	99.9	100	99.6	99.5	100
sp1102chr11_nlr_97	c11.97	99.9	96.9	100	99.6	96.8	99.9	99.9	95.5	96.3	96.9	99.7	99.8	99.9	99.9	99.9	99.9	99.9	99.8	96.7
sp1102chr11_nlr_98	c11.98	99.8	93.8	99.9	99.8	86.3	100	100	100	86.1	86.1	99.8	99.8	100	99.9	100	100	100	100	100
sp1102chr11_nlr_99	c11.99	99.5	99.6	100	99.3	99.6	100	100	99.3	100	100	99.5	99.5	100	100	99.3	99.7	99.3	99.4	100
sp1102chr12_nlr_1	c12.1	94.8	83.6	99.4	85.4	83.5	83.6	83.5	100	100	83.6	99.2	83.4	83.5	99.4	100	78.9	99.4	99.4	84.6
sp1102chr12_nlr_10	c12.10	98.9	100	99.6	98.1	100	99.8	99.8	100	100	100	99.6	99.6	100	97.9	100	100	98.7	98.7	100
sp1102chr12_nlr_11	c12.11	99.4	100	100	99	100	100	100	100	99.9	99.9	99.6	99.7	99.9	100	100	100	99.7	99.7	100
sp1102chr12_nlr_13	c12.13	99.5	100	100	NA	NA	NA	NA	NA	99.9	NA	NA	NA	NA	100	NA	NA	99.8	NA	NA
sp1102chr12_nlr_17	c12.17	99.6	99.6	100	99.5	99.6	99.4	99.4	99.2	99.9	99.9	99.6	99.6	99.6	100	99.2	99.6	99.5	98.5	99.8
sp1102chr12_nlr_18	c12.18	99.8	100	100	92	100	98.6	98.6	91.7	99.9	99.9	98.2	98.4	96.6	100	91.6	97.3	99.9	99.9	98.9
sp1102chr12_nlr_19	c12.19	99.6	100	100	89.3	100	89.8	89.8	91.2	99.9	99.9	89.7	88.5	89.6	100	89.6	90.7	99.8	99.8	99.9
sp1102chr12_nlr_2	c12.2	NA	96.8	96.7	99.7	96.8	96.7	96.7	94	96.8	96.7	98	99.8	96.8	96.7	94	96.8	97.5	97.7	96.7
sp1102chr12_nlr_20	c12.20	99.8	99.9	100	92.5	99.9	91.6	93.9	95	93.8	99.9	91.5	91.8	93.7	100	95	92.2	99.8	99.7	99.7
sp1102chr12_nlr_21	c12.21	96	100	100	NA	100	92.5	92.5	95.9	100	100	92.7	95.1	96.2	100	93.7	96.2	93.6	99.7	95.9
sp1102chr12_nlr_22	c12.22	86.2	99.7	99.9	87.9	99.7	86.4	86.4	87.9	99.8	99.7	87.9	87.5	87.3	100	87.9	87.7	87.9	99.8	88.1
sp1102chr12_nlr_23	c12.23	99.9	99.9	99.9	88.7	99.9	97.2	98.3	92	100	100	91.8	94.2	91.9	99.9	90.6	92.3	92.9	99.9	92.3
sp1102chr12_nlr_24	c12.24	97.6	99.7	99.4	99.3	97.5	99.8	99.8	97.6	97.6	99.4	99.4	99.8	97.5	99.4	97.6	97.5	99.7	99.7	97.6
sp1102chr12_nlr_25	c12.25	99.8	99.9	99.9	99.4	99.9	100	100	99.9	99.9	99.9	99.4	99.5	99.9	99.9	99.9	99.9	99.6	99.7	99.9
sp1102chr12_nlr_26	c12.26	99.4	99.9	99.9	99.4	99.9	90.4	86.9	99.9	99.5	99.5	99.5	86.8	99.9	99.9	99.9	99.9	99.6	99.6	99.9
sp1102chr12_nlr_27	c12.27	98.5	99.9	99.9	93.4	100	93.3	93.3	100	99.7	99.7	99.7	93.2	100	99.9	100	100	99.8	99.8	100
sp1102chr12_nlr_28	c12.28	99.3	100	100	99.4	100	93.7	93.7	99.9	99.9	99.9	99.4	99.4	100	100	99.9	100	92.1	92.4	99.9
sp1102chr12_nlr_29	c12.29	94.9	99.5	96.1	95	99.8	99.5	99.5	99.8	99.4	99.4	99.5	99.5	99.8	96.1	99.8	99.8	99.7	99.6	NA
sp1102chr12_nlr_3	c12.3	97.9	98.5	99.4	98.2	98.5	99.3	99.3	99.2	99.8	99.8	98	98	98.5	99.4	99.2	99.8	98.7	99.4	99.8
sp1102chr12_nlr_30	c12.30	98.6	99	98.8	99.4	99	98.8	98.8	99.4	98.7	98.7	98	98.1	99.4	98.8	99.4	99.4	98.7	98.7	99.4
sp1102chr12_nlr_31	c12.31	99.8	100	100	NA	NA	NA	NA	NA	100	NA	NA	99.6	NA	100	NA	NA	99.8	NA	NA
sp1102chr12_nlr_32	c12.32	NA	90.5	92.7	93.8	91.7	91.7	91.7	92.6	91.7	91.4	95.9	95.9	91.7	92.7	91.7	91.7	90.6	95	92.6
sp1102chr12_nlr_33	c12.33	97.3	95.1	95.1	96.9	95.1	95.1	95.1	95	95.1	95.1	96.9	96.9	95.1	95.1	95	95.1	95.8	95.1	94.6
sp1102chr12_nlr_34	c12.34	93.5	96.6	96.6	96.2	96.6	96.6	96.6	96.5	99.9	96.6	97.1	97.1	96.6	96.6	96.5	96.6	96.4	96.3	96.6
sp1102chr12_nlr_35	c12.35	97.4	97.4	97.4	96.8	97.4	97.3	97.3	97.4	99.8	97.4	96.8	96.7	97.4	97.4	97.4	97.4	97.5	NA	97.4
sp1102chr12_nlr_4	c12.4	99.6	99.5	99.5	99	99.5	100	100	100	100	100	99.3	99.3	99.5	99.5	100	99.6	99.2	99.2	99.6
sp1102chr12_nlr_5	c12.5	92.7	100	100	94.8	100	100	100	100	100	100	92.6	91.2	100	100	100	92.5	92.7	92.7	92.5
sp1102chr12_nlr_6	c12.6	96	100	100	95.8	100	100	100	100	100	100	97.4	97.5	100	100	100	97.9	96.9	96.9	97.9
sp1102chr12_nlr_8	c12.8	97.4	95.2	97.4	97.6	95	97.4	96.4	95	96.4	96.4	98.4	98.2	97.3	97.4	95	97.3	97.1	97.1	78.4
sp1102chr12_nlr_9	c12.9	99.3	99.7	99.4	97.3	99.5	97.6	97.6	99.5	99.6	99.6	94.9	94.9	99.7	99.4	99.5	99.7	97	97	74.8

## Sheet: Table S2.2_TPM
Supplementary Table 2. P/A polymorphism and cDNA RenSeq data.
Name	Name	Notes	TPM	log2(TPM)
sp1102chr04_nlr_19	c04.19	SaADR1	155191	17.2437
sp1102chr06_nlr_81	c06.81		20281.9	14.3079
sp1102chr11_nlr_91	c11.91	Rpi-amr3	16749.6	14.0318
sp1102chr01_nlr_24	c01.24		13212.5	13.6896
sp1102chr02_NRG1	c02.NRG1	SaNRG1	13030.7	13.6696
sp1102chr05_nlr_2	c05.2		12947.6	13.6604
sp1102chr11_nlr_15	c11.15		12331.5	13.5901
sp1102chr05_nlr_17	c05.17		12223.7	13.5774
sp1102chr04_nlr_3	c04.3		11662.6	13.5096
sp1102chr11_nlr_17	c11.17		11619.1	13.5042
sp1102chr06_nlr_61	c06.61		10526.8	13.3618
sp1102chr11_nlr_37	c11.37		10505	13.3588
sp1102chr05_nlr_34	c05.34		9971.8	13.2836
sp1102chr11_nlr_110	c11.110		9736.9	13.2492
sp1102chr01_nlr_27	c01.27		9252.1	13.1756
sp1102chr11_nlr_10	c11.10		8067.1	12.9778
sp1102chr11_nlr_13	c11.13		7855	12.9394
sp1102chr08_nlr_11	c08.11		7788.2	12.9271
sp1102chr10_nlr_43	c10.43	SaNRC2	7652.7	12.9018
sp1102chr11_nlr_19	c11.19		7635.7	12.8985
sp1102chr02_nlr_6	c02.6		7614.9	12.8946
sp1102chr11_nlr_30	c11.30		7614.6	12.8946
sp1102chr11_nlr_88	c11.88		7132.3	12.8002
sp1102chr05_nlr_46	c05.46		6982.7	12.7696
sp1102chr05_nlr_19	c05.19		6968.3	12.7666
sp1102chr08_nlr_56	c08.56		6838.2	12.7394
sp1102chr08_nlr_43	c08.43		6617.1	12.692
sp1102chr07_nlr_10	c07.10		6535.6	12.6741
sp1102chr01_nlr_19	c01.19	SaNRC1	6496.4	12.6654
sp1102chr05_nlr_47	c05.47		6450.8	12.6553
sp1102chr01_nlr_39	c01.39		6389.5	12.6415
sp1102chr04_nlr_23	c04.23		6196.6	12.5973
sp1102chr09_nlr_36	c09.36		6172.2	12.5916
sp1102chr04_nlr_5	c04.5		6005.5	12.5521
sp1102chr05_nlr_32	c05.32		5858.5	12.5163
sp1102chr06_nlr_32	c06.32		5791.8	12.4998
sp1102chr06_nlr_16	c06.16		5713.5	12.4802
sp1102chr11_nlr_8	c11.8		5712.1	12.4798
sp1102chr05_nlr_9	c05.9		5626.5	12.458
sp1102chr07_nlr_18	c07.18		5616.7	12.4555
sp1102chr09_nlr_27	c09.27		5600	12.4512
sp1102chr11_nlr_97	c11.97	SaNRC4b.5	5554.6	12.4395
sp1102chr11_nlr_98	c11.98	SaNRC4a	5512.1	12.4284
sp1102chr11_nlr_151	c11.151		5350.4	12.3854
sp1102chr02_nlr_8	c02.8		5191.3	12.3419
sp1102chr07_nlr_12	c07.12		5165.7	12.3347
sp1102chr12_nlr_4	c12.4		5134.9	12.3261
sp1102chr11_nlr_63	c11.63		5045.1	12.3007
sp1102chr05_nlr_12	c05.12		4981.5	12.2824
sp1102chr04_nlr_12	c04.12		4875.1	12.2512
sp1102chr11_nlr_16	c11.16		4856.8	12.2458
sp1102chr08_nlr_1	c08.1		4740.1	12.2107
sp1102chr10_nlr_37	c10.37		4661.9	12.1867
sp1102chr05_nlr_48	c05.48		4581.7	12.1617
sp1102chr11_nlr_22	c11.22		4389.3	12.0998
sp1102chr11_nlr_32	c11.32		4307.1	12.0725
sp1102chr04_nlr_17	c04.17		4276.9	12.0623
sp1102chr11_nlr_141	c11.141		4150.9	12.0192
sp1102chr11_nlr_122	c11.122		4139.3	12.0152
sp1102chr11_nlr_103	c11.103		4136.6	12.0142
sp1102chr06_nlr_24	c06.24		4122.5	12.0093
sp1102chr11_nlr_20	c11.20		4092.6	11.9988
sp1102chr11_nlr_12	c11.12		3996.6	11.9646
sp1102chr07_nlr_4	c07.4		3942.5	11.9449
sp1102chr11_nlr_21	c11.21		3883.2	11.923
sp1102chr01_nlr_30	c01.30		3852.8	11.9117
sp1102chr10_nlr_36	c10.36		3784.6	11.8859
sp1102chr09_nlr_25	c09.25		3747.1	11.8716
sp1102chr10_nlr_12	c10.12		3672.6	11.8426
sp1102chr05_nlr_35	c05.35		3645	11.8317
sp1102chr11_nlr_137	c11.137		3590.2	11.8098
sp1102chr10_nlr_14	c10.14		3558	11.7969
sp1102chr11_nlr_6	c11.6		3533	11.7867
sp1102chr06_nlr_26	c06.26		3434.7	11.746
sp1102chr10_nlr_1	c10.1		3407.1	11.7343
sp1102chr07_nlr_9	c07.9		3382.9	11.724
sp1102chr12_nlr_30	c12.30		3345.4	11.708
sp1102chr06_nlr_87	c06.87		3318	11.6961
sp1102chr08_nlr_2	c08.2		3278.3	11.6787
sp1102chr04_nlr_2	c04.2		3277.1	11.6782
sp1102chr06_nlr_74	c06.74		3228.4	11.6566
sp1102chr11_nlr_14	c11.14		3206.2	11.6466
sp1102chr05_nlr_58	c05.58		3178.1	11.6339
sp1102chr10_nlr_15	c10.15		3150.5	11.6214
sp1102chr09_nlr_19	c09.19		3146.4	11.6195
sp1102chr08_nlr_14	c08.14		3111.2	11.6033
sp1102chr06_nlr_17	c06.17		3081.9	11.5896
sp1102chr11_nlr_127	c11.127		3034.3	11.5671
sp1102chr11_nlr_11	c11.11		2977.6	11.5399
sp1102chr11_nlr_150	c11.150		2935.4	11.5193
sp1102chr08_nlr_3	c08.3		2812.6	11.4577
sp1102chr11_nlr_85	c11.85		2810.1	11.4564
sp1102chr11_nlr_66	c11.66		2776.7	11.4392
sp1102chr11_nlr_121	c11.121		2773.7	11.4376
sp1102chr11_nlr_106	c11.106	SaNRC4b.7	2763.2	11.4321
sp1102chr06_nlr_34	c06.34		2751.9	11.4262
sp1102chr10_nlr_21	c10.21		2733.3	11.4164
sp1102chr06_nlr_68	c06.68		2686.4	11.3915
sp1102chr04_nlr_20	c04.20		2666.3	11.3806
sp1102chr08_nlr_15	c08.15		2664.2	11.3795
sp1102chr08_nlr_64	c08.64		2599.6	11.3441
sp1102chr03_nlr_3	c03.3		2576.1	11.331
sp1102chr04_nlr_36	c04.36		2551.3	11.317
sp1102chr06_nlr_83	c06.83		2524.3	11.3017
sp1102chr11_nlr_4	c11.4		2498.9	11.2871
sp1102chr05_nlr_18	c05.18		2447.9	11.2573
sp1102chr11_nlr_134	c11.134		2424.5	11.2435
sp1102chr05_nlr_27	c05.27		2416.4	11.2386
sp1102chr09_nlr_22	c09.22		2386.9	11.2209
sp1102chr11_nlr_60	c11.60		2327.2	11.1844
sp1102chr10_nlr_2	c10.2		2316	11.1774
sp1102chr09_nlr_15	c09.15		2304.2	11.1701
sp1102chr11_nlr_84	c11.84		2255.9	11.1395
sp1102chr11_nlr_46	c11.46	SaNRC4b.1	2199	11.1026
sp1102chr11_nlr_140	c11.140		2142.3	11.0649
sp1102chr10_nlr_3	c10.3		2128.4	11.0556
sp1102chr06_nlr_96	c06.96		2120.5	11.0502
sp1102chr07_nlr_1	c07.1		2112.3	11.0446
sp1102chr07_nlr_5	c07.5		2097.5	11.0345
sp1102chr11_nlr_2	c11.2		2089	11.0286
sp1102chr05_nlr_4	c05.4		2055.8	11.0055
sp1102chr11_nlr_18	c11.18		2042	10.9958
sp1102chr11_nlr_77	c11.77		2007.4	10.9711
sp1102chr11_nlr_126	c11.126		1997.6	10.9641
sp1102chr03_nlr_4	c03.4		1987	10.9564
sp1102chr12_nlr_6	c12.6		1969.7	10.9438
sp1102chr08_nlr_44	c08.44		1957.6	10.9349
sp1102chr01_nlr_21	c01.21		1945	10.9256
sp1102chr11_nlr_3	c11.3		1929.4	10.9139
sp1102chr05_nlr_6	c05.6		1901.7	10.8931
sp1102chr09_nlr_16	c09.16		1894.4	10.8875
sp1102chr11_nlr_132	c11.132		1891.6	10.8854
sp1102chr06_nlr_70	c06.70		1865.5	10.8653
sp1102chr05_nlr_28	c05.28		1828.1	10.8361
sp1102chr10_nlr_40	c10.40		1803.6	10.8167
sp1102chr04_nlr_16	c04.16		1797	10.8114
sp1102chr06_nlr_18	c06.18		1781.3	10.7987
sp1102chr08_nlr_55	c08.55		1781.1	10.7986
sp1102chr12_nlr_20	c12.20		1762.6	10.7835
sp1102chr05_nlr_36	c05.36		1746.4	10.7702
sp1102chr01_nlr_35	c01.35		1737.1	10.7625
sp1102chr08_nlr_39	c08.39		1731.6	10.7579
sp1102chr04_nlr_4	c04.4		1644.9	10.6838
sp1102chr06_nlr_64	c06.64		1635.3	10.6753
sp1102chr11_nlr_105	c11.105	SaNRC4b.6	1543.9	10.5924
sp1102chr05_nlr_45	c05.45		1541.6	10.5902
sp1102chr06_nlr_65	c06.65		1541.6	10.5902
sp1102chr04_nlr_37	c04.37		1539.7	10.5884
sp1102chr09_nlr_37	c09.37		1538.2	10.587
sp1102chr09_nlr_31	c09.31		1524.4	10.574
sp1102chr04_nlr_42	c04.42		1521.2	10.571
sp1102chr04_nlr_25	c04.25		1503.5	10.5541
sp1102chr06_nlr_92	c06.92		1502.8	10.5534
sp1102chr04_nlr_21	c04.21		1489.7	10.5408
sp1102chr11_nlr_136	c11.136		1480.3	10.5317
sp1102chr03_nlr_2	c03.2		1478.6	10.53
sp1102chr09_nlr_45	c09.45		1468.6	10.5202
sp1102chr11_nlr_89	c11.89		1417.1	10.4687
sp1102chr04_nlr_26	c04.26		1406.8	10.4582
sp1102chr05_nlr_55	c05.55		1391	10.4419
sp1102chr09_nlr_50	c09.50		1379.2	10.4296
sp1102chr01_nlr_31	c01.31		1356.1	10.4052
sp1102chr09_nlr_17	c09.17		1313.4	10.3591
sp1102chr11_nlr_138	c11.138		1310.1	10.3555
sp1102chr11_nlr_146	c11.146		1292.6	10.3361
sp1102chr01_nlr_33	c01.33		1279.1	10.3209
sp1102chr10_nlr_45	c10.45		1266.3	10.3064
sp1102chr11_nlr_145	c11.145		1261.6	10.301
sp1102chr06_nlr_66	c06.66		1247.9	10.2853
sp1102chr11_nlr_129	c11.129		1196.3	10.2244
sp1102chr01_nlr_34	c01.34		1185.2	10.2109
sp1102chr06_nlr_8	c06.8		1180.2	10.2048
sp1102chr07_nlr_13	c07.13		1177	10.2009
sp1102chr06_nlr_38	c06.38		1175.3	10.1988
sp1102chr05_nlr_24	c05.24		1175.2	10.1987
sp1102chr08_nlr_58	c08.58		1172.8	10.1957
sp1102chr04_nlr_34	c04.34		1168.7	10.1907
sp1102chr11_nlr_78	c11.78		1136.6	10.1505
sp1102chr01_nlr_12	c01.12		1135.7	10.1494
sp1102chr06_nlr_20	c06.20		1132.4	10.1452
sp1102chr10_nlr_32	c10.32		1114.9	10.1227
sp1102chr05_nlr_40	c05.40		1102.4	10.1064
sp1102chr11_nlr_147	c11.147		1098.6	10.1015
sp1102chr11_nlr_70	c11.70		1097.6	10.1001
sp1102chr08_nlr_59	c08.59		1094	10.0954
sp1102chr09_nlr_13	c09.13		1070.4	10.0639
sp1102chr04_nlr_27	c04.27		1066.4	10.0585
sp1102chr05_nlr_16	c05.16		1066	10.058
sp1102chr09_nlr_14	c09.14		1065.6	10.0575
sp1102chr11_nlr_7	c11.7		1058.6	10.0479
sp1102chr11_nlr_111	c11.111		1055.3	10.0434
sp1102chr06_nlr_40	c06.40		1052.2	10.0392
sp1102chr12_nlr_19	c12.19		1028.8	10.0067
sp1102chr02_nlr_10	c02.10		1028	10.0056
sp1102chr06_nlr_39	c06.39		1022	9.99718
sp1102chr11_nlr_64	c11.64		1014.1	9.98598
sp1102chr11_nlr_65	c11.65		1004.8	9.97269
sp1102chr05_nlr_61	c05.61		989.2	9.95012
sp1102chr08_nlr_50	c08.50		977.2	9.93251
sp1102chr01_nlr_15	c01.15		963.8	9.91259
sp1102chr08_nlr_60	c08.60		951	9.8933
sp1102chr09_nlr_51	c09.51		950.8	9.893
sp1102chr01_nlr_4	c01.4		935.2	9.86913
sp1102chr10_nlr_33	c10.33		930.9	9.86248
sp1102chr03_nlr_1	c03.1		930.2	9.8614
sp1102chr08_nlr_17	c08.17		923.5	9.85097
sp1102chr06_nlr_82	c06.82		902.7	9.8181
sp1102chr11_nlr_135	c11.135		898.3	9.81105
sp1102chr12_nlr_5	c12.5		888.7	9.79555
sp1102chr04_nlr_38	c04.38		886	9.79116
sp1102chr01_nlr_32	c01.32		880.9	9.78283
sp1102chr04_nlr_7	c04.7		878	9.77808
sp1102chr07_nlr_17	c07.17		874.6	9.77248
sp1102chr08_nlr_49	c08.49		854.1	9.73826
sp1102chr11_nlr_149	c11.149		849	9.72962
sp1102chr06_nlr_15	c06.15		845.7	9.724
sp1102chr06_nlr_9	c06.9		839.2	9.71287
sp1102chr11_nlr_128	c11.128		806.5	9.65553
sp1102chr10_nlr_30	c10.30		795.6	9.6359
sp1102chr06_nlr_50	c06.50		792.7	9.63063
sp1102chr11_nlr_125	c11.125		791.4	9.62826
sp1102chr06_nlr_44	c06.44		783.2	9.61324
sp1102chr06_nlr_43	c06.43		772.2	9.59283
sp1102chr11_nlr_86	c11.86		764.2	9.57781
sp1102chr08_nlr_18	c08.18		763.5	9.57648
sp1102chr09_nlr_43	c09.43		755.9	9.56205
sp1102chr10_nlr_31	c10.31		753.4	9.55727
sp1102chr10_nlr_11	c10.11		744.7	9.54052
sp1102chr01_nlr_7	c01.7		742.4	9.53605
sp1102chr11_nlr_124	c11.124		734.4	9.52042
sp1102chr01_nlr_10	c01.10		728.6	9.50898
sp1102chr06_nlr_51	c06.51		728.3	9.50839
sp1102chr11_nlr_47	c11.47	SaNRC4b.2	727.3	9.50641
sp1102chr04_nlr_6	c04.6		724.1	9.50005
sp1102chr12_nlr_32	c12.32		722.4	9.49665
sp1102chr12_nlr_25	c12.25		722	9.49586
sp1102chr08_nlr_13	c08.13		718.8	9.48945
sp1102chr12_nlr_21	c12.21		712.3	9.47634
sp1102chr01_nlr_25	c01.25		710.2	9.47208
sp1102chr09_nlr_42	c09.42		703.5	9.45841
sp1102chr01_nlr_18	c01.18		701.2	9.45368
sp1102chr05_nlr_56	c05.56		681	9.41151
sp1102chr05_nlr_44	c05.44		663.8	9.3746
sp1102chr01_nlr_29	c01.29		661	9.36851
sp1102chr08_nlr_40	c08.40		659.9	9.3661
sp1102chr06_nlr_98	c06.98		654.6	9.35447
sp1102chr07_nlr_3	c07.3		647	9.33762
sp1102chr11_nlr_35	c11.35		641.1	9.32441
sp1102chr01_nlr_8	c01.8		637.7	9.31673
sp1102chr10_nlr_29	c10.29		627.9	9.29439
sp1102chr01_nlr_16	c01.16		620.7	9.27775
sp1102chr11_nlr_9	c11.9		614.8	9.26397
sp1102chr06_nlr_53	c06.53		614.7	9.26374
sp1102chr11_nlr_144	c11.144		612.9	9.25951
sp1102chr06_nlr_69	c06.69		612.8	9.25927
sp1102chr10_nlr_34	c10.34		610	9.25267
sp1102chr05_nlr_39	c05.39		587.4	9.1982
sp1102chr04_nlr_10	c04.10		583.7	9.18908
sp1102chr10_nlr_38	c10.38		576.6	9.17143
sp1102chr06_nlr_33	c06.33		575.4	9.16842
sp1102chr06_nlr_89	c06.89		562.1	9.13468
sp1102chr02_nlr_7	c02.7		555.5	9.11764
sp1102chr05_nlr_31	c05.31		555.2	9.11686
sp1102chr12_nlr_10	c12.10		545.7	9.09196
sp1102chr06_nlr_80	c06.80		532.3	9.0561
sp1102chr11_nlr_116	c11.116		527.9	9.04412
sp1102chr12_nlr_23	c12.23		526	9.03892
sp1102chr11_nlr_31	c11.31		508.5	8.9901
sp1102chr01_nlr_17	c01.17		507.3	8.9867
sp1102chr09_nlr_28	c09.28		503.8	8.97671
sp1102chr07_nlr_2	c07.2		503.4	8.97556
sp1102chr08_nlr_63	c08.63		501.8	8.97097
sp1102chr05_nlr_20	c05.20		499.7	8.96492
sp1102chr06_nlr_4	c06.4		498.2	8.96058
sp1102chr01_nlr_37	c01.37		497.4	8.95826
sp1102chr12_nlr_18	c12.18		497.4	8.95826
sp1102chr05_nlr_10	c05.10		487.8	8.93015
sp1102chr11_nlr_51	c11.51	SaNRC4b.3	477.9	8.90056
sp1102chr02_nlr_1	c02.1		472.3	8.88356
sp1102chr08_nlr_41	c08.41		464.2	8.8586
sp1102chr11_nlr_56	c11.56		463.4	8.85611
sp1102chr12_nlr_22	c12.22		455.5	8.83131
sp1102chr10_nlr_9	c10.9		454.1	8.82687
sp1102chr06_nlr_58	c06.58		453.4	8.82464
sp1102chr02_nlr_14	c02.14		452.5	8.82177
sp1102chr06_nlr_35	c06.35		451.5	8.81858
sp1102chr06_nlr_90	c06.90		448.5	8.80896
sp1102chr11_nlr_139	c11.139		445.6	8.79961
sp1102chr06_nlr_62	c06.62		439	8.77808
sp1102chr05_nlr_14	c05.14		432.6	8.75689
sp1102chr11_nlr_38	c11.38		416.6	8.70252
sp1102chr02_nlr_2	c02.2		411.5	8.68475
sp1102chr11_nlr_83	c11.83		410.6	8.68159
sp1102chr05_nlr_37	c05.37		410.4	8.68089
sp1102chr10_nlr_42	c10.42		403.3	8.65571
sp1102chr11_nlr_123	c11.123		401.6	8.64962
sp1102chr09_nlr_38	c09.38		396.5	8.63118
sp1102chr04_nlr_32	c04.32		395.3	8.6268
sp1102chr08_nlr_12	c08.12		394.9	8.62534
sp1102chr11_nlr_143	c11.143		391.3	8.61213
sp1102chr05_nlr_57	c05.57		386.4	8.59395
sp1102chr12_nlr_1	c12.1		384.3	8.58609
sp1102chr04_nlr_8	c04.8		383.7	8.58383
sp1102chr04_nlr_39	c04.39		379.2	8.56682
sp1102chr06_nlr_67	c06.67		377.6	8.56071
sp1102chr05_nlr_53	c05.53		373.7	8.54574
sp1102chr08_nlr_42	c08.42		368.4	8.52513
sp1102chr08_nlr_61	c08.61		363.3	8.50502
sp1102chr06_nlr_76	c06.76		362.5	8.50184
sp1102chr09_nlr_23	c09.23		356.3	8.47695
sp1102chr06_nlr_95	c06.95		355.7	8.47452
sp1102chr09_nlr_20	c09.20		352.9	8.46312
sp1102chr12_nlr_34	c12.34		343.1	8.42249
sp1102chr01_nlr_26	c01.26		342.7	8.4208
sp1102chr05_nlr_1	c05.1		335.8	8.39146
sp1102chr10_nlr_19	c10.19		335.5	8.39017
sp1102chr10_nlr_8	c10.8		334.6	8.38629
sp1102chr01_nlr_36	c01.36		328	8.35755
sp1102chr06_nlr_91	c06.91		321.9	8.33047
sp1102chr11_nlr_80	c11.80		321.1	8.32688
sp1102chr01_nlr_23	c01.23		317.4	8.31016
sp1102chr06_nlr_97	c06.97		316.3	8.30515
sp1102chr05_nlr_5	c05.5		314.7	8.29783
sp1102chr11_nlr_118	c11.118		310.6	8.27891
sp1102chr11_nlr_142	c11.142		306.5	8.25974
sp1102chr01_nlr_20	c01.20		301.3	8.23506
sp1102chr05_nlr_63	c05.63	SaNRC3	299	8.224
sp1102chr04_nlr_40	c04.40		298.8	8.22304
sp1102chr04_nlr_11	c04.11		295	8.20457
sp1102chr06_nlr_52	c06.52		293.1	8.19525
sp1102chr05_nlr_38	c05.38		290.1	8.18041
sp1102chr06_nlr_22	c06.22		289.1	8.17542
sp1102chr10_nlr_20	c10.20		287.2	8.16591
sp1102chr06_nlr_14	c06.14		285.4	8.15684
sp1102chr05_nlr_13	c05.13		282.2	8.14057
sp1102chr06_nlr_13	c06.13		281.9	8.13904
sp1102chr06_nlr_12	c06.12		281.1	8.13494
sp1102chr06_nlr_37	c06.37		280.5	8.13186
sp1102chr09_nlr_48	c09.48		280.5	8.13186
sp1102chr09_nlr_32	c09.32		278.7	8.12257
sp1102chr10_nlr_41	c10.41		278.6	8.12205
sp1102chr12_nlr_24	c12.24		275.7	8.10696
sp1102chr11_nlr_120	c11.120		274.9	8.10276
sp1102chr10_nlr_16	c10.16		274.7	8.10171
sp1102chr08_nlr_46	c08.46		273.2	8.09381
sp1102chr11_nlr_57	c11.57		272.8	8.0917
sp1102chr05_nlr_29	c05.29		272.2	8.08852
sp1102chr09_nlr_35	c09.35		271.9	8.08693
sp1102chr11_nlr_33	c11.33		271.3	8.08375
sp1102chr11_nlr_71	c11.71		270.3	8.07842
sp1102chr04_nlr_9	c04.9		268.8	8.07039
sp1102chr02_nlr_11	c02.11		267.7	8.06447
sp1102chr11_nlr_148	c11.148		266.7	8.05907
sp1102chr08_nlr_62	c08.62		264.1	8.04494
sp1102chr04_nlr_29	c04.29		262.6	8.03672
sp1102chr10_nlr_23	c10.23		261.3	8.02956
sp1102chr06_nlr_29	c06.29		259.4	8.01903
sp1102chr06_nlr_21	c06.21		256.6	8.00338
sp1102chr04_nlr_13	c04.13		254.4	7.99095
sp1102chr09_nlr_26	c09.26		253	7.98299
sp1102chr11_nlr_79	c11.79		253	7.98299
sp1102chr11_nlr_5	c11.5		252.7	7.98128
sp1102chr11_nlr_69	c11.69		249.5	7.9629
sp1102chr08_nlr_52	c08.52		247.8	7.95303
sp1102chr06_nlr_45	c06.45		246.1	7.9431
sp1102chr12_nlr_3	c12.3		241.3	7.91468
sp1102chr11_nlr_72	c11.72		240.7	7.91109
sp1102chr06_nlr_86	c06.86		235	7.87652
sp1102chr06_nlr_2	c06.2		232.8	7.86295
sp1102chr11_nlr_90	c11.90		232.3	7.85985
sp1102chr06_nlr_49	c06.49		230.7	7.84987
sp1102chr11_nlr_92	c11.92		229.9	7.84486
sp1102chr11_nlr_53	c11.53		228.9	7.83857
sp1102chr11_nlr_81	c11.81		228.6	7.83668
sp1102chr07_nlr_14	c07.14		227.5	7.82972
sp1102chr09_nlr_47	c09.47		227	7.82655
sp1102chr04_nlr_33	c04.33		224.7	7.81186
sp1102chr01_nlr_6	c01.6		221.4	7.79051
sp1102chr06_nlr_47	c06.47		220.5	7.78463
sp1102chr08_nlr_36	c08.36		219.4	7.77742
sp1102chr04_nlr_15	c04.15		218.2	7.76951
sp1102chr11_nlr_131	c11.131		216.4	7.75756
sp1102chr06_nlr_11	c06.11		216.3	7.75689
sp1102chr12_nlr_28	c12.28		215.2	7.74953
sp1102chr08_nlr_47	c08.47		213.7	7.73944
sp1102chr06_nlr_3	c06.3		212.6	7.732
sp1102chr06_nlr_73	c06.73		211.6	7.7252
sp1102chr05_nlr_41	c05.41		211.4	7.72383
sp1102chr09_nlr_18	c09.18		209	7.70736
sp1102chr06_nlr_7	c06.7		207.6	7.69766
sp1102chr07_nlr_11	c07.11		205.6	7.6837
sp1102chr06_nlr_79	c06.79		205.4	7.68229
sp1102chr04_nlr_14	c04.14		205.2	7.68089
sp1102chr11_nlr_54	c11.54		205.1	7.68018
sp1102chr10_nlr_39	c10.39		204.1	7.67313
sp1102chr10_nlr_13	c10.13		203.8	7.67101
sp1102chr08_nlr_16	c08.16		203.1	7.66605
sp1102chr11_nlr_152	c11.152		202.8	7.66391
sp1102chr11_nlr_94	c11.94		201.4	7.65392
sp1102chr09_nlr_46	c09.46		201.3	7.6532
sp1102chr11_nlr_44	c11.44		199.6	7.64097
sp1102chr04_nlr_41	c04.41		198.7	7.63445
sp1102chr05_nlr_25	c05.25		197.8	7.6279
sp1102chr09_nlr_21	c09.21		196.8	7.62059
sp1102chr01_nlr_41	c01.41		192.7	7.59021
sp1102chr06_nlr_93	c06.93		192	7.58496
sp1102chr06_nlr_6	c06.6		191.9	7.58421
sp1102chr08_nlr_10	c08.10		190.3	7.57213
sp1102chr05_nlr_62	c05.62		188.9	7.56148
sp1102chr09_nlr_55	c09.55		186.6	7.54381
sp1102chr11_nlr_50	c11.50		186.5	7.54303
sp1102chr11_nlr_95	c11.95		186.5	7.54303
sp1102chr08_nlr_38	c08.38		186	7.53916
sp1102chr10_nlr_10	c10.10		185.6	7.53605
sp1102chr05_nlr_8	c05.8		184.6	7.52826
sp1102chr11_nlr_101	c11.101		184.3	7.52591
sp1102chr11_nlr_107	c11.107		184	7.52356
sp1102chr10_nlr_22	c10.22		183	7.5157
sp1102chr11_nlr_115	c11.115		182.2	7.50938
sp1102chr11_nlr_40	c11.40		182	7.50779
sp1102chr09_nlr_24	c09.24		181.7	7.50541
sp1102chr12_nlr_27	c12.27		180.6	7.49665
sp1102chr06_nlr_57	c06.57		179.7	7.48945
sp1102chr11_nlr_29	c11.29		178.9	7.48301
sp1102chr07_nlr_7	c07.7		174.7	7.44874
sp1102chr09_nlr_5	c09.5		174.4	7.44626
sp1102chr09_nlr_40	c09.40		174.1	7.44377
sp1102chr11_nlr_87	c11.87		173.8	7.44128
sp1102chr06_nlr_28	c06.28		171.9	7.42543
sp1102chr05_nlr_30	c05.30		171.5	7.42206
sp1102chr11_nlr_24	c11.24		171.1	7.4187
sp1102chr10_nlr_28	c10.28		170.3	7.41193
sp1102chr06_nlr_36	c06.36		170.2	7.41109
sp1102chr06_nlr_10	c06.10		170.1	7.41024
sp1102chr06_nlr_56	c06.56		169.7	7.40684
sp1102chr06_nlr_1	c06.1		169.5	7.40514
sp1102chr06_nlr_30	c06.30		168.4	7.39575
sp1102chr08_nlr_5	c08.5		166.9	7.38284
sp1102chr11_nlr_76	c11.76		166.4	7.37851
sp1102chr11_nlr_61	c11.61		166.3	7.37764
sp1102chr05_nlr_54	c05.54		166	7.37504
sp1102chr12_nlr_33	c12.33		165.9	7.37417
sp1102chr11_nlr_133	c11.133		165.5	7.37069
sp1102chr11_nlr_25	c11.25		165.1	7.3672
sp1102chr06_nlr_94	c06.94		163.5	7.35315
sp1102chr09_nlr_39	c09.39		162.8	7.34696
sp1102chr06_nlr_84	c06.84		161.4	7.3345
sp1102chr04_nlr_31	c04.31		160.8	7.32912
sp1102chr06_nlr_59	c06.59		160.5	7.32643
sp1102chr06_nlr_48	c06.48		159.8	7.32012
sp1102chr06_nlr_19	c06.19		158.7	7.31016
sp1102chr08_nlr_35	c08.35		158.6	7.30925
sp1102chr09_nlr_30	c09.30		156.5	7.29002
sp1102chr11_nlr_99	c11.99		156.1	7.28633
sp1102chr12_nlr_29	c12.29		155.8	7.28355
sp1102chr07_nlr_15	c07.15		155.1	7.27705
sp1102chr11_nlr_27	c11.27		154.6	7.2724
sp1102chr11_nlr_73	c11.73		154.1	7.26772
sp1102chr08_nlr_8	c08.8		154	7.26679
sp1102chr09_nlr_56	c09.56		151.4	7.24222
sp1102chr11_nlr_58	c11.58		151.1	7.23936
sp1102chr06_nlr_60	c06.60		148.1	7.21043
sp1102chr11_nlr_45	c11.45		147.2	7.20163
sp1102chr08_nlr_53	c08.53		146.6	7.19574
sp1102chr12_nlr_17	c12.17		146.3	7.19279
sp1102chr11_nlr_26	c11.26		146.1	7.19081
sp1102chr10_nlr_44	c10.44		145.6	7.18587
sp1102chr09_nlr_63	c09.63		144.4	7.17393
sp1102chr09_nlr_7	c09.7		144.1	7.17093
sp1102chr09_nlr_12	c09.12		143.8	7.16792
sp1102chr05_nlr_50	c05.50		143.6	7.16591
sp1102chr09_nlr_41	c09.41		142.8	7.15785
sp1102chr01_nlr_28	c01.28		142.4	7.15381
sp1102chr11_nlr_104	c11.104	SaNRC5b11.10	140.9	7.13853
sp1102chr06_nlr_63	c06.63		140.4	7.1334
sp1102chr11_nlr_112	c11.112		140.3	7.13237
sp1102chr09_nlr_4	c09.4		139.1	7.11998
sp1102chr08_nlr_6	c08.6		138.9	7.1179
sp1102chr12_nlr_14	c12.14		138.9	7.1179
sp1102chr06_nlr_78	c06.78		138.4	7.1127
sp1102chr10_nlr_24	c10.24		135.9	7.0864
sp1102chr07_nlr_8	c07.8		134.5	7.07146
sp1102chr11_nlr_42	c11.42		133	7.05528
sp1102chr06_nlr_23	c06.23		132.2	7.04658
sp1102chr11_nlr_59	c11.59		132.1	7.04549
sp1102chr01_nlr_14	c01.14		131.9	7.0433
sp1102chr08_nlr_45	c08.45		131.9	7.0433
sp1102chr06_nlr_85	c06.85		131.5	7.03892
sp1102chr05_nlr_43	c05.43		131.3	7.03672
sp1102chr04_nlr_18	c04.18		131.1	7.03452
sp1102chr11_nlr_28	c11.28		130.9	7.03232
sp1102chr12_nlr_26	c12.26		128.6	7.00675
sp1102chr06_nlr_88	c06.88		128.3	7.00338
sp1102chr11_nlr_75	c11.75		127.5	6.99435
sp1102chr11_nlr_39	c11.39		125.8	6.97499
sp1102chr10_nlr_5	c10.5		125	6.96578
sp1102chr01_nlr_3	c01.3		124.9	6.96463
sp1102chr05_nlr_51	c05.51		124.1	6.95536
sp1102chr05_nlr_3	c05.3		123.1	6.94369
sp1102chr10_nlr_25	c10.25		121.9	6.92955
sp1102chr09_nlr_53	c09.53		120.3	6.91049
sp1102chr06_nlr_46	c06.46		119.7	6.90328
sp1102chr11_nlr_114	c11.114		117.8	6.8802
sp1102chr10_nlr_7	c10.7		117.2	6.87283
sp1102chr12_nlr_35	c12.35		116.6	6.86542
sp1102chr04_nlr_28	c04.28		114.9	6.84423
sp1102chr08_nlr_48	c08.48		114.4	6.83794
sp1102chr08_nlr_19	c08.19		112.7	6.81634
sp1102chr11_nlr_36	c11.36		112.7	6.81634
sp1102chr06_nlr_54	c06.54		112.6	6.81506
sp1102chr11_nlr_74	c11.74		111.9	6.80607
sp1102chr08_nlr_57	c08.57		111.1	6.79572
sp1102chr11_nlr_100	c11.100	SaNRC5a	109.7	6.77742
sp1102chr02_nlr_4	c02.4		109.6	6.7761
sp1102chr11_nlr_41	c11.41		108.2	6.75756
sp1102chr11_nlr_119	c11.119		107.5	6.74819
sp1102chr06_nlr_55	c06.55		107.2	6.74416
sp1102chr05_nlr_7	c05.7		106.5	6.73471
sp1102chr11_nlr_117	c11.117		105.9	6.72656
sp1102chr06_nlr_42	c06.42		105.8	6.7252
sp1102chr06_nlr_77	c06.77		102.7	6.68229
sp1102chr05_nlr_11	c05.11		102.1	6.67384
sp1102chr08_nlr_25	c08.25		98.9	6.6279
sp1102chr08_nlr_32	c08.32		98.9	6.6279
sp1102chr04_nlr_1	c04.1		94.6	6.56377
sp1102chr08_nlr_23	c08.23		94.6	6.56377
sp1102chr11_nlr_93	c11.93		93.2	6.54226
sp1102chr11_nlr_34	c11.34		92.9	6.53761
sp1102chr07_nlr_16	c07.16		92.7	6.5345
sp1102chr01_nlr_11	c01.11		92.3	6.52826
sp1102chr05_nlr_52	c05.52		91.8	6.52042
sp1102chr09_nlr_33	c09.33		91.4	6.51412
sp1102chr08_nlr_20	c08.20		87.6	6.45286
sp1102chr12_nlr_2	c12.2		84.2	6.39575
sp1102chr10_nlr_35	c10.35		84	6.39232
sp1102chr08_nlr_24	c08.24		83.2	6.37851
sp1102chr09_nlr_2	c09.2		82.8	6.37156
sp1102chr05_nlr_42	c05.42		82.7	6.36982
sp1102chr11_nlr_43	c11.43		82.7	6.36982
sp1102chr09_nlr_29	c09.29		82.6	6.36807
sp1102chr04_nlr_22	c04.22		82.4	6.36457
sp1102chr08_nlr_31	c08.31		82.1	6.35931
sp1102chr05_nlr_49	c05.49		81.6	6.3505
sp1102chr05_nlr_15	c05.15		79.8	6.31832
sp1102chr04_nlr_24	c04.24		79	6.30378
sp1102chr09_nlr_60	c09.60		78.7	6.29829
sp1102chr09_nlr_49	c09.49		77	6.26679
sp1102chr01_nlr_9	c01.9		76.1	6.24982
sp1102chr06_nlr_5	c06.5		75.9	6.24603
sp1102chr09_nlr_62	c09.62		75.3	6.23458
sp1102chr02_nlr_13	c02.13		74.4	6.21723
sp1102chr01_nlr_40	c01.40		74	6.20945
sp1102chr06_nlr_71	c06.71		73.8	6.20555
sp1102chr11_nlr_1	c11.1		73.7	6.20359
sp1102chr09_nlr_58	c09.58		72.1	6.17193
sp1102chr01_nlr_2	c01.2		71.1	6.15178
sp1102chr06_nlr_99	c06.99		70.6	6.1416
sp1102chr09_nlr_54	c09.54		68.8	6.10434
sp1102chr07_nlr_19	c07.19		68	6.08746
sp1102chr01_nlr_38	c01.38		67	6.06609
sp1102chr05_nlr_26	c05.26		67	6.06609
sp1102chr06_nlr_31	c06.31		66.9	6.06393
sp1102chr11_nlr_130	c11.130		65.7	6.03782
sp1102chr11_nlr_52	c11.52	SaNRC4b.4	65.3	6.02901
sp1102chr06_nlr_27	c06.27		63.8	5.99548
sp1102chr07_nlr_6	c07.6		63.7	5.99322
sp1102chr12_nlr_11	c12.11		63.5	5.98868
sp1102chr11_nlr_96	c11.96		63.1	5.97957
sp1102chr11_nlr_49	c11.49		60.3	5.91409
sp1102chr11_nlr_67	c11.67		57.7	5.8505
sp1102chr11_nlr_109	c11.109		57.4	5.84298
sp1102chr11_nlr_68	c11.68		55.9	5.80478
sp1102chr08_nlr_51	c08.51		54.3	5.76288
sp1102chr11_nlr_82	c11.82		53.6	5.74416
sp1102chr11_nlr_55	c11.55		53.1	5.73064
sp1102chr05_nlr_59	c05.59		50.1	5.64674
sp1102chr05_nlr_22	c05.22		49.6	5.63227
sp1102chr09_nlr_52	c09.52		49.4	5.62644
sp1102chr08_nlr_30	c08.30		47.4	5.56682
sp1102chr11_nlr_113	c11.113		46.6	5.54226
sp1102chr12_nlr_9	c12.9		46	5.52356
sp1102chr12_nlr_8	c12.8		45.2	5.49825
sp1102chr08_nlr_27	c08.27		44.2	5.46597
sp1102chr01_nlr_5	c01.5		43.9	5.45615
sp1102chr08_nlr_9	c08.9		43.9	5.45615
sp1102chr09_nlr_3	c09.3		43.5	5.44294
sp1102chr09_nlr_44	c09.44		42.4	5.40599
sp1102chr06_nlr_72	c06.72		42.1	5.39575
sp1102chr04_nlr_30	c04.30		41.9	5.38888
sp1102chr11_nlr_23	c11.23	SaNRC6	39.2	5.29278
sp1102chr08_nlr_22	c08.22		38.5	5.26679
sp1102chr08_nlr_29	c08.29		38.2	5.2555
sp1102chr10_nlr_6	c10.6		38	5.24793
sp1102chr02_nlr_3	c02.3		36.8	5.20163
sp1102chr08_nlr_21	c08.21		34.8	5.12102
sp1102chr09_nlr_57	c09.57		33.7	5.07468
sp1102chr09_nlr_9	c09.9		33.3	5.05745
sp1102chr02_nlr_9	c02.9		32.4	5.01792
sp1102chr10_nlr_4	c10.4		32.2	5.00899
sp1102chr09_nlr_6	c09.6		31.5	4.97728
sp1102chr08_nlr_26	c08.26		29.8	4.89724
sp1102chr08_nlr_33	c08.33		29.8	4.89724
sp1102chr08_nlr_37	c08.37		29.8	4.89724
sp1102chr06_nlr_41	c06.41		29.2	4.8679
sp1102chr11_nlr_62	c11.62		27.7	4.79181
sp1102chr01_nlr_13	c01.13		27.1	4.76022
sp1102chr08_nlr_34	c08.34		26.5	4.72792
sp1102chr02_nlr_12	c02.12		25.8	4.6893
sp1102chr11_nlr_108	c11.108		24.3	4.60288
sp1102chr11_nlr_48	c11.48		23.9	4.57894
sp1102chr06_nlr_75	c06.75		23.7	4.56682
sp1102chr04_nlr_35	c04.35		23.4	4.54844
sp1102chr05_nlr_21	c05.21		22.7	4.50462
sp1102chr11_nlr_102	c11.102		21.2	4.40599
sp1102chr05_nlr_23	c05.23		19.3	4.27053
sp1102chr08_nlr_28	c08.28		17.4	4.12102
sp1102chr06_nlr_25	c06.25		11.5	3.52356
sp1102chr09_nlr_59	c09.59		11.5	3.52356
sp1102chr08_nlr_7	c08.7		11.4	3.51096
sp1102chr10_nlr_17	c10.17		10.4	3.37851
sp1102chr01_nlr_22	c01.22		9.2	3.20163
sp1102chr01_nlr_1	c01.1		8.7	3.12102
sp1102chr12_nlr_31	c12.31		7.2	2.848
sp1102chr08_nlr_54	c08.54		7	2.80735
sp1102chr02_nlr_5	c02.5		1.8	0.847997
sp1102chr10_nlr_26	c10.26		1.8	0.847997
sp1102chr05_nlr_33	c05.33		0	0
sp1102chr05_nlr_60	c05.60		0	0
sp1102chr08_nlr_4	c08.4		0	0
sp1102chr09_nlr_1	c09.1		0	0
sp1102chr09_nlr_10	c09.10		0	0
sp1102chr09_nlr_11	c09.11		0	0
sp1102chr09_nlr_34	c09.34		0	0
sp1102chr09_nlr_61	c09.61		0	0
sp1102chr09_nlr_8	c09.8		0	0
sp1102chr10_nlr_18	c10.18		0	0
sp1102chr10_nlr_27	c10.27		0	0
sp1102chr12_nlr_12	c12.12		0	0
sp1102chr12_nlr_13	c12.13		0	0
sp1102chr12_nlr_15	c12.15		0	0
sp1102chr12_nlr_16	c12.16		0	0
sp1102chr12_nlr_7	c12.7		0	0

## Sheet: Table S3.1
Table S3
AMR_ACC	AMR_ID	PITG_04085	PITG_20301	PITG_18683	PITG_04145#2	PITG_12791	PITG_21190	PITG_09160	PITG_20303	PITG_10232	PITG_10540	Pp_Avramr1	PITG_09216	PITG_04090	PITG_00582	PITG_13044	PITG_22825	PITG_17063	PITG_15718-HLJ	PITG_16245	PITG_05846	PITG_16275	PITG_23131	PITG_16424	PITG_07550	PITG_16240	PITG_18215	PITG_20300	PITG_20934	PITG_22804	PITG_16242	PITG_19309	PITG_00774	PITG_14736	PITG_04049	PITG_16248	PITG_04099	PITG_23129	PITG_04314	PITG_07569	PITG_22798	PITG_16427	PITG_04354	PITG_23011	PITG_11383	PITG_15556	PITG_04097	PITG_20922	PITG_09716
SP2269	AMR_7	2	2	2	2	2	0	0	2	0	2	0	0	0.5	0	1	2	2	0	0	2	0	0	0	0	0	2	0	0	1	0	1	0	1	2	0	1	0	1	0	1	0	0	0	0	0	0	0	0
SP2271	AMR_8	2	2	2	2	2	0	2	2	2	2	0	2	0	2	1	2	1	0	0	2	0	0	0	0	0	2	0	0	0.5	0	2	0	2	2	0	1	0	1.5	0	2	0	0	0	0	0	0	0	0
SP3405	AMR_52	2	2	2	2	2	0	2	2	2	0	0	1.5	0	1	1	2	2	0	0	2	0	0	0	0	0	2	0	0	1	0	0	NA	0.5	NA	0	0.5	0	1	0	1	0	0	0	0	0	0	0	0
SP3398	AMR_45	2	2	2	2	1	0	2	2	2	1	0	2	0	1	1	2	1.5	0	0	2	0	0	0	0	0	2	0	0	1	0	1	0	1	2	0	1	0	1	0	0	0	0	0	0	0	0	0	0
SP3396	AMR_43	2	2	2	2	2	0	2	2	2	0.5	0	1.5	2	1	2	2	1	2	1	2	0	2	0.5	0	2	2	0	2	1	2	0	2	0	1	1.5	0	2	1.5	0	0	2	0	2	0	0	0	0	0.5
SP3397	AMR_44	2	2	2	2	2	0	2	2	2	1	0	1	0	0.5	1	2	1	2	1	0	0	1	0.5	0	2	2	0	2	1.5	1.5	0	0	0	0.5	1	0	1	0.5	0	2	0	0	0	1	0	0	0	0
SP3406	AMR_53	2	2	1	0	2	2	0	1	0	0	1	1	0	0.5	0.5	0	1	0	2	0	0	0	0	0	0	1	0	0	1	0	0	0	0	0	0	1	0	1	0	0	0	0	0	0	0	0	0	0
SP1101	AMR_4	2	2	2	2	2	2	1.5	2	2	2	2	1.5	2	0.5	1	2	1	0.5	0	0.5	0	0	0	0	0	0	0.5	0	0	0	1.5	0	1	0.5	0	0	0	0	2	0	0	0	0	1	1	0	0	0
SP2275	AMR_1	2	2	2	2	2	0	2	2	1	2	0	1	1	0	1	2	0.5	0	0	0	2	0.5	0	0	0	2	0	0	0	0	0	0	0	0	0	0.5	0	0	0	0	0	2	0	1	0	0.5	1	0
SP3370	AMR_31	2	2	2	2	2	0	2	2	1.5	2	0	1.5	2	0	1	2	0.5	0	0	0	2	0	0	0	0	2	0	0	0	0	0	0	1	0	0	1	0	0	0	0	0	0	0	1	0	0	0	0
SP1102	AMR_2	2	2	2	2	2	2	2	2	1.5	2	0	1	2	1	1	2	1	2	0	1	2	0.5	0	1	0	1	1	0	0	0	1	0	2	1.5	0	0.5	1	0	0	0	0	0	0	0	0	1	0	0
SP3372	AMR_33	2	2	2	2	2	2	2	1	1	2	0	1	2	1	1	2	1	0	1	0	2	0	0	2	0	1	0	0	0	0	0	0	2	1	0	0	0	0	0	0	0	1	0	0	0.5	1	0	0
SP3390	AMR_39	2	2	2	1	2	2	2	1	1	2	0	1	2	2	1	2	1	0.5	0	2	2	0	0	2	0	0	0	0	0	0	0	0	1.5	0	0	0.5	0	0	0	0	0	0	0	0	0	0.5	0	0
SP1123	AMR_5	2	2	2	2	2	2	2	2	0.5	2	2	1	0.5	1	0.5	2	0	0	0	0.5	2	0	0.5	1.5	0	0	0.5	1	0	0	1	0	0.5	1	0	0	0	0	0	0	0	0	0	0	0.5	1.5	1	0.5
SP2268	AMR_6	2	2	2	2	2	2	2	1	1.5	2	2	1.5	2	1	1	2	1	0.5	0	1	1	0	0	1	0	0	0.5	0	0.5	0	1	0	1	0.5	0	1	0	0	0	0	0	0	0.5	0	1	0	1	0
SP3389	AMR_38	2	2	2	2	2	2	2	1	2	2	2	1	2	2	1	2	1	0.5	0	1	2	0	0	1	0	0	0	0.5	0.5	0	1	0	2	0	0	1	0	0	1	0	0	0	0	0	0	0.5	0	0
SP2273	AMR_10	2	2	2	2	2	2	2	2	1.5	2	2	1.5	1	2	1.5	2	1	0	0	1	2	1	0	1	0	0	0.5	1	0	0	1	0	0	0	0	1.5	0	0	1	0	0	0	0	0	1	0	0.5	0
SP3401	AMR_48	2	2	2	2	2	2	2	2	2	2	2	2	2	1.5	1	2	1	1	0	1	2	0	0	0.5	0	0	0.5	0	0.5	0	0.5	0	1	0.5	0	0.5	0	1.5	1	0	0	0	0	0	0.5	0.5	1	1
SP3392	AMR_41	2	2	2	2	2	2	1.5	0	0.5	2	2	0.5	1	2	0.5	1	1	0.5	0	0	0	1	0	0.5	0	0	0.5	0.5	0	0	0	0.5	1	0	0	0	0	0	0	0	0	1	0.5	0	0	0	0	0
SP3403	AMR_50	2	2	2	2	2	2	2	2	2	2	2	1.5	2	2	1	0	1	0.5	0.5	0.5	1	0	0	2	0	0	2	0	1.5	0	1	0	1	1	0	0.5	0	0	1	0	0	0	0	0	1	1	0	0.5
SP2360	AMR_25	2	2	2	2	1	2	2	2	2	1	2	2	2	2	1	0	1	0	0	0	2	0	0.5	0	0	0	2	0	0	0	0	0	0	0	0	0.5	0	1.5	0	0	0	0	0	0	0	0	0	0
SP2361	AMR_26	2	2	2	2	1	2	2	2	1.5	1	2	1.5	2	2	1	0	0	0	1	0	2	0	0.5	0	0	0	2	0	0	0	0	0	0.5	0	0	1	0	1.5	0	0	0	0	0	0	0	0	1	0
SP3387	AMR_37	2	2	2	2	2	2	1	1	2	1	0	2	2	2	1	0	1	0.5	0	1	0	0	0	1	0	0	2	0.5	0	0	0	0	0	0	0	0.5	0	1	0	0	0	0	0	0	0	0	1	0
SP3391	AMR_40	2	2	2	2	1.5	2	1	0	2	2	0	0.5	2	2	1	0	1	0.5	1	0	0	0	0	0.5	0	0	1	0	0	0	1	1	0	0	0	0.5	0	0	0	0	0	0	0	0	0	0	0	0
SP3409	AMR_54	2	2	2	2	2	2	1	2	1.5	2	2	1	1	1	1	2	1	0	1	2	0	0	0	1	0	0	0.5	0	0	0	0	0	0	1	0	1	0	2	1	0	0	0	0	0	1	0	0	0
SP3404	AMR_51	2	2	2	2	2	2	2	2	2	2	0	1.5	2	2	1	0	1	0	0	0	0	0	0.5	2	0	0	2	0	0	0	0	0	0.5	0.5	0	1	0	2	0	0	0	0	0	0	0.5	1	1	0
SP3402	AMR_49	2	2	2	2	2	2	1.5	1	2	2	0	1	2	0.5	1	0	1	0	0	2	0	0	0	1	0	0	0.5	0	0	0	0.5	0	0.5	0	0	0.5	0	1	0	0	0	2	0	0	0	0.5	0	0
SP2272	AMR_9	2	2	2	2	2	2	1.5	2	2	2	2	1	1	2	1	1	1	0	0	0	0	0	0.5	0	0	0	1	0	2	0	0.5	0	0	1	0	0.5	0	1	2	0	0	0	0	0	0	0.5	0	0
SP3399	AMR_46	2	2	2	2	2	2	2	2	2	2	2	2	0.5	1	1	2	1	0	0	0	0	0	0	0.5	0	0	1	0	1.5	0	0	0	0	0	0	0	0	0.5	2	0	0	0	0.5	0	0	0.5	1	0.5
SP3371	AMR_32	2	2	2	2	1	2	2	0	1	0.5	2	0.5	1	2	1	2	2	0	0.5	1	2	0	0	0	0	0	2	0	0	0	0.5	0	1	0	0	0.5	0	0	0	0	0	0	0	0	0	0	0	0
SP2298	AMR_12	2	2	2	2	2	2	1	1	1.5	0	2	1.5	2	0	1	0	1	2	1.5	0	0	2	2	0	2	0	2	1	0	1	0	2	0	1	1	1	2	0.5	1	0	0	0	0	0	0.5	0	1	0.5
SP2299	AMR_13	2	2	2	1	2	2	2	2	2	2	2	2	2	2	1.5	0	1	2	2	0	2	2	2	0	2	2	0	1	1.5	0	1	0	0	0	0	0.5	1	1	0	0	0	0	0	0	0	0.5	0	0
SP2301	AMR_15	2	2	2	2	2	2	1	2	1	0.5	2	1	2	2	1	2	0.5	0	0.5	0	0	0	0.5	0	0	0	0.5	0	0	0	1	0.5	0.5	0	0	0.5	1	0	0	0	0	0	0	0	0	0	0	0
SP2300	AMR_14	2	2	2	2	2	2	1	1	2	0	2	2	2	1	1	0	1	2	2	0	0	2	2	0	2	2	2	2	0	1	2	0	0	0.5	1	1.5	1	0.5	0	0	1	0	0	0	0.5	0	0	1
SP2302	AMR_16	2	2	2	2	2	2	2	1	1	0	2	1	2	0.5	1	0	0	2	2	0	2	2	0.5	0	2	1	2	1	0	1	1	0	0	0	1	0.5	0.5	0	0	0	0	0	0	0	0	0	0	0.5
SP3373	AMR_34	2	2	2	2	2	2	1	2	1	2	2	1	2	0	1	0	1	2	2	2	0	2	1	0	2	2	2	2	0	1	1	2	2	2	1	1.5	1	0.5	2	1	1	0	0	0	0.5	0	0	0.5
SP1032	AMR_3	2	2	2	2	2	0	1	2	1	1	2	1	0.5	0	1	1	1	2	1	1	0	1	2	2	2	0	0.5	2	0	2	1	0	0.5	0	2	1	1	1	0	0	0	0	0	1	0	0	0	0.5
SP2297	AMR_11	2	2	2	2	2	2	2	2	1	2	2	1	1	0	1	0	1	2	2	2	2	2	2	2	2	1	1	2	1	2	0	2	1	1	2	0	1	0	1	2	2	2	2	2	0	0	0	1
SP2304	AMR_18	2	2	2	1	1	2	2	2	1	2	2	1	0	0	1	0	1	2	2	2	2	2	2	2	2	2	0	1.5	1	2	0	2	0.5	0	2	0	0	1	1	2	2	2	2	0	0	0	0	0
SP2309	AMR_23	2	2	2	2	1.5	2	2	1	1	2	2	1	0	0	0.5	0	1	2	2	2	2	2	2	2	2	0	0	2	1.5	2	0	2	0.5	0	2	0	1	0	1	1	2	2	1	0	1	0	0	0.5
SP3050	AMR_28	2	2	2	2	1	2	2	1	1	2	2	1	1	0	1	0	1	2	2	2	2	2	2	2	2	2	0	1	1.5	2	0.5	2	0	0	2	0	1	0	1	2	2	2	1	2	0	0	0	1
SP2306	AMR_20	2	2	2	2	0.5	2	1	2	1	2	2	1	0	0	1	0	1	2	2	2	0	2	2	2	2	1	0	1	1.5	1	0.5	2	0	2	1	0.5	1	0	2	1	1	2	1	1	0	0	0	0
SP2307	AMR_21	2	2	2	2	1	2	1.5	2	2	2	2	1.5	0.5	0	1	0	1	2	2	1	0	2	2	2	2	1	0.5	1	1.5	2	0.5	2	0	0	1.5	0	2	0	2	1	2	2	1	1	0	0	0	0
SP3049	AMR_27	2	2	2	2	1	2	1	1	1	2	2	1	0	0	1	0	1	2	2	2	0	2	1.5	2	2	1	0	2	1.5	1.5	1	2	1	0	1.5	0.5	2	0	2	1	2	2	1	0	0	0	0	0.5
SP2305	AMR_19	2	2	2	2	0.5	2	1	2	0.5	2	2	1	0	0	0	0	0	2	2	2	0	2	2	1	2	1	0	1	0.5	2	1	2	0.5	1	1.5	0	0.5	0	1	0.5	1	0	2	1	0	0	0	0
SP2308	AMR_22	2	2	2	2	2	2	2	1	2	1	2	1	0	0	2	0	1	2	2	2	2	2	2	2	2	1	0	2	1.5	2	0.5	2	2	0	2	0	2	0	1	1	2	2	2	0	0.5	0	0	0.5
SP2303	AMR_17	2	2	2	2	1.5	2	2	2	2	2	2	1.5	2	2	1	2	1	0	2	2	2	1	1.5	0	1	0	0.5	1.5	1.5	1	1.5	0	0	0	1	0.5	1	0	0	0	0.5	0	1	1	0	1	0.5	0
SP2310	AMR_24	2	2	2	1	2	2	2	2	2	1	2	2	2	2	2	2	1	2	2	0	0	1	2	0	1	0	2	0.5	0.5	1	1	2	0	0.5	0.5	0.5	0	0	0	0	0	0	0	0	0.5	1	1	0
SP3051	AMR_29	2	2	2	2	2	2	2	2	2	0	2	2	2	2	2	2	1	2	0	0	2	0	2	0	0	0	2	0	0.5	0	1	0	0	0	0	0	0	0	0	2	0	0	0	0	0.5	0	0	0
SP3393	AMR_42	2	2	2	2	2	2	1	2	2	1	0	1.5	2	2	0.5	2	1	2	2	0	0	1	1	0	1	0	0.5	0.5	0	1	1.5	0	0	0	0.5	0	0	0	0	2	1	0	0	0	0.5	0	1	0
SP3052	AMR_30	2	2	2	2	1	2	2	2	2	1	2	2	1	2	1.5	0	1	2	2	0	0	2	2	2	2	2	0.5	2	2	2	1	2	1	2	1.5	0	1.5	0	0	2	2	0	2	2	0.5	0	0	1
SP3400	AMR_47	2	2	2	2	2	2	2	2	1	2	2	1	2	0	1	0	1	1	2	0	2	2	0	0	0	0	1.5	2	0	1.5	0.5	2	0.5	2	1	0.5	2	0	0	0	0	0	2	0	1	0.5	0	0
N. benthamiana		0	0	0	2	2	0	0	0	2	0	0	0	0	1	0	0	2	0	0	0	0	0	0	0	0	0	0	0	2	0	0	0	0	2	0	1	0	2	0	0	0	0	0	0	0	0	0	0
[truncated: 269 more columns]

## Sheet: Table S3.2_vectors
Table S3
RXLR effectors	Vector
PITG_00366	PVX
PITG_00582	PVX
PITG_00707	PVX
PITG_00774	pMDC32
PITG_00821	PVX
PITG_01625	PVX
PITG_01655	PVX
PITG_01659	PVX
PITG_01724	PICSL86977_OD(35S)
PITG_01934	PVX
PITG_02387	PVX
PITG_02664	PVX
PITG_02830	PICSL86977_OD(35S)
PITG_02860	PVX
PITG_02897	PICSL86977_OD(35S)
PITG_02930	PVX
PITG_03155	PICSL86977_OD(35S)
PITG_03155	PICSL86977_OD(35S)
PITG_03192	PVX
PITG_04049	pMDC32
PITG_04085	PVX
PITG_04089	pMDC32
PITG_04089	pMDC32
PITG_04090	PVX
PITG_04097	pMDC32
PITG_04099	PVX
PITG_04145#2	PVX
PITG_04145#4	PVX
PITG_04169	PVX
PITG_04196	PVX
PITG_04213	PVX
PITG_04248	PVX
PITG_04266	PVX
PITG_04269	PVX
PITG_04276	PVX
PITG_04314	pMDC32
PITG_04339	PVX
PITG_04354	PVX
PITG_04367	PVX
PITG_04373	PICSL86977_OD(35S)
PITG_04388	PVX
PITG_04440	pMDC32
PITG_04449	pMDC32
PITG_04475	PVX
PITG_04501	PVX
PITG_04949	PVX
PITG_05072	PICSL86977_OD(35S)
PITG_05096	PVX
PITG_05118	PICSL86977_OD(35S)
PITG_05750	PVX
PITG_05846	pMDC32
PITG_05846	pMDC32
PITG_05911	PVX
PITG_05912	PVX
PITG_05983	PICSL86977_OD(35S)
PITG_06083	PVX
PITG_06087	PVX
PITG_06099	PVX
PITG_06212	PVX
PITG_06246	PICSL86977_OD(35S)
PITG_06305	PICSL86977_OD(35S)
PITG_06308	PVX
PITG_06375	PICSL86977_OD(35S)
PITG_06419	PVX
PITG_06478	pMDC32
PITG_06840	PVX
PITG_06957	PVX
PITG_07200	PVX
PITG_07203	PICSL86977_OD(35S)
PITG_07213	PVX
PITG_07387	pMDC32
PITG_07451	PVX
PITG_07482	PVX
PITG_07500	PVX
PITG_07550	PVX
PITG_07555	PVX
PITG_07556	PVX
PITG_07558	PVX
PITG_07569	PICSL86977_OD(35S)
PITG_07586	PVX
PITG_07587	PVX
PITG_07597	PVX
PITG_07630	PVX
PITG_07634	PVX
PITG_07689	PVX
PITG_07943	PVX
PITG_07954	PVX
PITG_08074	PICSL86977_OD(35S)
PITG_08133	PICSL86977_OD(35S)
PITG_08174	PVX
PITG_08278	PVX
PITG_08624	PICSL86977_OD(35S)
PITG_08949	PVX
PITG_09160	pMDC32
PITG_09213	PVX
PITG_09216	PVX
PITG_09218	PVX
PITG_09223	PVX
PITG_09224	PVX
PITG_09577	PVX
PITG_09585	PVX
PITG_09616	PVX
PITG_09647	PICSL86977_OD(35S)
PITG_09660	PVX
PITG_09689	PICSL86977_OD(35S)
PITG_09716	PVX
PITG_09732	PVX
PITG_09739	PVX
PITG_09754	PVX
PITG_09836	PVX
PITG_09935	PICSL86977_OD(35S)
PITG_09935	PICSL86977_OD(35S)
PITG_10116	PVX
PITG_10232	PVX
PITG_10465	PVX
PITG_10540	pMDC32
PITG_10640	PVX
PITG_10654	PVX
PITG_10655	PVX
PITG_10672	PVX
PITG_10673	PVX
PITG_10818	PVX
PITG_11340	PVX
PITG_11383	PVX
PITG_11421	PVX
PITG_11484	PVX
PITG_11507	PVX
PITG_11936	PVX
PITG_12010	PVX
PITG_12057	PVX
PITG_12423	PVX
PITG_12666	pMDC32
PITG_12706	PVX
PITG_12710	PVX
PITG_12731	PVX
PITG_12737	PVX
PITG_12751	PVX
PITG_12752	PVX
PITG_12768	PVX
PITG_12791	PICSL86977_OD(35S)
PITG_13018	PICSL86977_OD(35S)
PITG_13044	PVX
PITG_13045	PVX
PITG_13048	PVX
PITG_13093	PVX
PITG_130931	PVX
PITG_130932	PVX
PITG_13114	PVX
PITG_13157	PVX
PITG_13481	pMDC32
PITG_13494	PVX
PITG_13503	PICSL86977_OD(35S)
PITG_13507	PICSL86977_OD(35S)
PITG_13509	PVX
PITG_13593	PVX
PITG_13612	PVX
PITG_13625	PVX
PITG_13628	PVX
PITG_13847	PVX
PITG_13940	PICSL86977_OD(35S)
PITG_13959	PVX
PITG_14046	PVX
PITG_14054	PVX
PITG_14076	PVX
PITG_14086	PICSL86977_OD(35S)
PITG_14294	PVX
PITG_14360	PVX
PITG_14371	PVX
PITG_14443	PVX
PITG_14662	PICSL86977_OD(35S)
PITG_14673	PVX
PITG_14685	PVX
PITG_14736	pMDC32
PITG_14783	PVX
PITG_14788	PVX
PITG_14880	PVX
PITG_14884	PVX
PITG_14960	PICSL86977_OD(35S)
PITG_14983	PVX
PITG_14984	PVX
PITG_15038	PVX
PITG_15039	PVX
PITG_15110	PVX
PITG_15114	PVX
PITG_15123	PVX
PITG_15125	PVX
PITG_15127	PVX
PITG_15142	PVX
PITG_15177	PICSL86977_OD(35S)
PITG_15225	PVX
PITG_15235	PVX
PITG_15255	PVX
PITG_15278	PVX
PITG_15304	PICSL86977_OD(35S)
PITG_15556	PICSL86977_OD(35S)
PITG_15679	PVX
PITG_15712	PVX
PITG_15718	PICSL86977_OD(35S)
PITG_15728	PVX
PITG_15753	PVX
PITG_15930	PVX
PITG_15972	PVX
PITG_16084	PVX
PITG_16193	PVX
PITG_16195	PVX
PITG_16235	PVX
PITG_16240	PVX
PITG_16242	PVX
PITG_16245	PVX
PITG_16248	PVX
PITG_16275	PVX
PITG_16282	PVX
PITG_16294	PVX
PITG_16424	PVX
PITG_16427	PVX
PITG_16428	PVX
PITG_16663	PVX
PITG_16705	PVX
PITG_16726	PVX
PITG_16737	PVX
PITG_16845	PICSL86977_OD(35S)
PITG_17063	PVX
PITG_17309	PVX
PITG_17316	PVX
PITG_17670	PICSL86977_OD(35S)
PITG_18215	pMDC32
PITG_18221	PVX
PITG_18404	PVX
PITG_18609	PVX
PITG_18670	PVX
PITG_18683	PVX
PITG_18880	PVX
PITG_18981	PICSL86977_OD(35S)
PITG_19245	PVX
PITG_19309	PVX
PITG_19518	PVX
PITG_19523	PICSL86977_OD(35S)
PITG_19617	PVX
PITG_19800	PVX
PITG_19938	PVX
PITG_19942	PVX
PITG_19996	PVX
PITG_20052	PVX
PITG_20144	PICSL86977_OD(35S)
PITG_20300	PVX
PITG_20301	PVX
PITG_20303	PVX
PITG_20346	PVX
PITG_20616	PICSL86977_OD(35S)
PITG_20922	PVX
PITG_20934	PVX
PITG_20997	PVX
PITG_21190	PICSL86977_OD(35S)
PITG_21238	PVX
PITG_21362	PVX
PITG_21388	PVX
PITG_21648	PVX
PITG_21740	PVX
PITG_21778	PVX
PITG_21869	PVX
PITG_21949	PICSL86977_OD(35S)
PITG_22053	PVX
PITG_22089	PVX
PITG_22256	PVX
PITG_22375	PICSL86977_OD(35S)
PITG_22547	PVX
PITG_22604	PVX
PITG_22648	pMDC32
PITG_22648	pMDC32
PITG_22668	pMDC32
PITG_22675	PVX
PITG_22712	PVX
PITG_22724	PVX
PITG_22725	PVX
PITG_22727	pMDC32
PITG_22798	PVX
PITG_22804	PVX
PITG_22825	PICSL86977_OD(35S)
PITG_22828	PVX
PITG_22870	PVX
PITG_22898	PVX
PITG_22899	PVX
PITG_22922	PVX
PITG_22926	PVX
PITG_22932	PICSL86977_OD(35S)
PITG_22935	PICSL86977_OD(35S)
PITG_22939	PVX
PITG_22945	PICSL86977_OD(35S)
PITG_22972	PVX
PITG_22981	PVX
PITG_22986	PVX
PITG_22987	PVX
PITG_22990	PICSL86977_OD(35S)
PITG_23008	PICSL86977_OD(35S)
PITG_23011	pMDC32
PITG_23015	PVX
PITG_23042	PVX
PITG_23054	PVX
PITG_23069	PVX
PITG_23076	PVX
PITG_23092	PICSL86977_OD(35S)
PITG_23117	PVX
PITG_23129	pMDC32
PITG_23131	PVX
PITG_23138	PVX
PITG_23152	PVX
PITG_23154	PICSL86977_OD(35S)
PITG_23185	PVX
PITG_23216	PVX
PITG_23226	PVX
PITG_23230	PVX
PITG_23239	PVX
PITG_239559219	PVX
PITG_239859220	PVX
Pp_Avramr1	PVX

## Sheet: Table S4
Line-No	gRNA1- (5’->3’ ) (gRNA-6)	Indel Type	gRNA2-(5->3)(gRNA-5)	Indel type
Wild type	CTACCTTTTGATCCGCGTATTAGGATTTTCAGTAGACTACCCATCTACCG		TAGTTTTTCTTCGATTGTAAAATTACCTGGGAAGATATGGATGATGA
SLJ25574_T0.1	CTACCTTTTGATCCGCGTAATTAGGATTTTCAGTAGACTACCCATCTACCG CTACCTTTTGATCCGCGTA----GATTTTCAGTAGACTACCCATCTACCG	1 bp insertion 4 bp deletion	TAGTTTTTCTTCGATTGTAAAA---CCTGGGAAGATATGGATGATGA	3 bp deletion
SLJ25574_T0.2	CTACCTTTTGATCCGCGTAATTAGGATTTTCAGTAGACTACCCATCTACCG	1 bp insertion
SLJ25574_T0.3	CTACCTTTTGATCCGCGT----GGATTTTCAGTAGACTACCCATCTACCG CTACCTTTTGATCCGCGTA----GATTTTCAGTAGACTACCCATCTACCG	4 bp deletions
SLJ25574_T0.4	CTACCTTTTGATCCGCGTAATTAGGATTTTCAGTAGACTACCCATCTACCG	1 bp insertion
SLJ25574_T0.5	CTACCTTTTGATCCGCGTAATTAGGATTTTCAGTAGACTACCCATCTACCG CTACCTTTTGATCCGCGTA------TTTTCAGTAGACTACCCATCTACCG	1 bp insertion 6 bp deletion
SLJ25574_T0.6	CTACCTTTTGATCCGCGTAATTAGGATTTTCAGTAGACTACCCATCTACCG CTACCTTTTGATCCGCGT-----GATTTTCAGTAGACTACCCATCTACCG	1 bp insertion 5 bp deletion	TAGTTTTTCTTCGATTGTAAA----CCTGGGAAGATATGGATGATGA	4 bp deletions
SLJ25574_T0.7	CTACCTTTTGATCCGCGTAATTAGGATTTTCAGTAGACTACCCATCTACCG CTACCTTTTGATCCGCGT-TTAGGATTTTCAGTAGACTACCCATCTACCG	1 bp insertion 1 bp deletion
SLJ25574_T0.8	CTACCTTTTGATCCGCGTAATTAGGATTTTCAGTAGACTACCCATCTACCG	1 bp insertion
SLJ25574_T0.9	CTACCTTTTGATCCGCGTAATTAGGATTTTCAGTAGACTACCCATCTACCG		TAGTTTTTCTTCGATTGTAAAATTAACCTGGGAAGATATGGATGATGA TAGTTTTTCTTCGATTGTAAAATTAAC-TGGGAAGATATGGATGATGA	1 bp insertion 1 bp deletion
SLJ25574_T0.11	CTACCTTTTGATCCGCGTAATTAGGATTTTCAGTAGACTACCCATCTACCG	1 bp insertion	TAGTTTTTCTTCGATTGTAAAATTAACCTGGGAAGATATGGATGATGA TAGTTTTTCTTCGACTGTAAAATTAACCTGGGAAGATATGGATGATGA	1 bp insertion 1 bp substitution and 1 bp Insertion
SLJ25574_T0.12	CTACCTTTTGATCCGCGTAATTAGGATTTTCAGTAGACTACCCATCTACCG	1 bp insertion
SLJ25574_T0.13	CTACCTTTTGATCCGCGTAATTAGGATTTTCAGTAGACTACCCATCTACCG	1 bp insertion	TAGTTTTTCTTCGATTGTAAA----CCTGGGAAGATATGGATGATGA	4 bp deletion
SLJ25574_T0.14	CTACCTTTTGATCCGCGTAATTAGGATTTTCAGTAGACTACCCATCTACCG	1 bp insertion	TAGTTTTTCTTCGATTGTAAAATTAC-CTGGGAAGATATGGATGATGA	1 bp deletion
SLJ25574_T0.15			TAGTTTTTCTTCGATTGTAAAATTAC-TGGGAAGATATGGATGATGA	1 bp deletion
SLJ25574_T0.16	CTACCTTTTGATCCGCGT-------TTTTCAGTAGACTACCCATCTACCG CTACCTTTTGATCCGCGTATTAGGATGTTCAGTAGACTACCCATCTACCG	7bp deletion, 1bp insertion	TAGTTTTTCTTCGATTGTAAAATTAC-TGGGAAGATATGGATGATGA	1 bp deletion
SLJ25574_T0.18	CTACCTTTTGATCCGCGTATTAGGATGTTCAGTAGACTACCCATCTACCG	1bp Insertion/ large deletion

## Sheet: Table S5_Primers
Table S5. Primers used in this study
Primer name	Seequence (5' -> 3')	Notes	Figure/Table
R22825_sgRNA5p3_F	TGTGGTCTCAATTGCTTCGATTGTAAAATTACCTGTTTTAGAGCTAGAAATAGCAAG	For Rpi-amr4 ko construct
R22825_sgRNA6p4_F	TGTGGTCTCAATTGCTACTGAAAATCCTAATACGGTTTTAGAGCTAGAAATAGCAAG	ForRpi-amr4 ko construct
SP2271c1.7_atgBsaF	GGGGTCTCAAATGGCAGCTTATAGTGCTGTAAT	For Rpi-amr4 cloning
SP2271c1.7+stopBsaR	CCGGTCTCTAAGCGTGAAGAATCGAACAACTTGTTTAAG	For Rpi-amr4 cloning
Cas9-intron_F	GGCTTGTTCGGGAATCTGAT	Primer for genotyping the Cas9 gene in knockout lines
Cas9-intron_R	CCTCCATCAATGTACCCTGC	Primer for genotyping the Cas9 gene in knockout lines
R22825ko_genoF1	TCGGTTGATGATTGTTTCAATCTTT	For genotyping the r22825 knockout lines
R22825ko_genoF2	CTTTTTTTCTCAATTGGATCTACCT	For genotyping the r22825 knockout lines
02860_SCAR_30_F	GGGATTGTTGGACAAGATACAAAT	SCAR marker for R02860 mapping
02860_SCAR_30_R	TCAAAATTTGTGTTGTGGTGCAT	SCAR marker for R02860 mapping
02860_SCAR_31_F	CTGATGTTTACTTCTTCCATCCAT	SCAR marker for R02860 mapping
02860_SCAR_31_R	CCTTCATAGTGTGGCTCAAATTAT	SCAR marker for R02860 mapping
02860_SCAR_35_F	CACCTGTCATTACTATCAACTACA	SCAR marker for R02860 mapping
02860_SCAR_35_R	CTTGTCAAAGTCATATGTGTCTGAA	SCAR marker for R02860 mapping
02860_SCAR_36_F	CAGAGCCATTAGTCGGTAAACA	SCAR marker for R02860 mapping
02860_SCAR_36_R	GCCCTAAGAGGTTAAATCCCTAA	SCAR marker for R02860 mapping
02860_SCAR_42_F	GCTGGTTAGAATTATACAAGTATTCT	SCAR marker for R02860 mapping
02860_SCAR_42_R	TATAGTTGTTTCGTTGACTCATACA	SCAR marker for R02860 mapping
04373_2300_S11_F	CAATTTGACTCTCATCCACAAGAA	SCAR marker for R04373 mapping
04373_2300_S11_R	CATTCAGGAATCCGGACAATGTT	SCAR marker for R04373 mapping
04373_2300_S13_F	GACCATTTCACGTAAAAGTAACGTT	SCAR marker for R04373 mapping
04373_2300_S13_R	GTGCGTGTTCTTGAACTTTTGA	SCAR marker for R04373 mapping
04373_2300_S5_F	GAAAACAACTGTCGCTAAGAGAATA	SCAR marker for R04373 mapping
04373_2300_S5_R	TCCAAAGTATCGCACATGAGAGA	SCAR marker for R04373 mapping
04373_2300_S7_F	CGTCTCAGTTCTAGCCATGTT	SCAR marker for R04373 mapping
04373_2300_S7_R	GACTTGTACAGCAGGCAATTT	SCAR marker for R04373 mapping
04373_2300_S16_F	CATTTGTAGGAATGAAAATTTCCGA	SCAR marker for R04373 mapping
04373_2300_S16_R	GTACGCCTGATGATTGGTCTT	SCAR marker for R04373 mapping
c4nlr12_uF	GGCTTAAUATGGAAATTGGCTTAGCAGTTG	For R02860 cloning
c4nlr12_uR	GGTTTAAUTCTGTTGGAGAGCCATTCCTTT	For R02860 cloning
c4nlr13_uF	GGCTTAAUATGGATATTGGCTTAGCAGTTGGT	For R02860 cloning
c4nlr13_uR	GGTTTAAUGAGAGCGCCATTCGTTTTAATC	For R02860 cloning
c4nlr14_uF	GGCTTAAUATGGATATTGGATTGGCAGTTGGT	For R02860 cloning
c4nlr14_uR	GGTTTAAUTGCAGATCACATTCAAGCGACT	For R02860 cloning
c4nlr15_uF	GGCTTAAUATGGAGGTTGGCTTAGCAGTT	For R02860 cloning
c4nlr15_uR	GGTTTAAUTTAAAGGCATTCCTCATCGATCAC	For R02860 cloning
c4nlr16_uF	GGCTTAAUATGGAGGTTGGCTTAGCAGTT	For R02860 cloning
c4nlr16_uR	GGTTTAAUCCTCAGGCAAAGTTGTCAACA	For R02860 cloning
c4nlr17_uF	GGCTTAAUATGGAGGTTGGCTTAGCAGTT	For R02860 cloning
c4nlr17_uR	GGTTTAAUCAGAGGGCCATTCATTTTAATCATT	For R02860 cloning
c4nlr43_uF	GGCTTAAUATGGAGGTTGGCTTAGCAGTTG	For R02860 cloning
c4nlr43_uR	GGTTTAAUACACCATTTCCTCACACTCAAAAT	For R02860 cloning
c18.2_flank_F	CAGAGGAGGACGAAGAAGACT	For R04373 cloning
c18.2_flank_R	CCCATACAATCAGAGTCTCCAAAA	For R04373 cloning
c18.1-flank_F	GGAAGAAGATTTGTGAAGGAGCAA	For R04373 cloning
c18.1-flank_R	GTTACCACAGAAACCTTGTAGCTT	For R04373 cloning
c127_flank_F	CATATTAGAAGTCTTCATCCACATGT	For R04373 cloning
c127_flank_R	GCCTGCCGCTCATGAATTT	For R04373 cloning
c813.1_flank_F	GAGGAAAAAGGAGTCATCTTTAACA	For R04373 cloning
c813.1_flank_R	AGAATCCTTCAACCTAATGGACAGA	For R04373 cloning
c829_flank_F	CATTTTTTGTTACTGTTTGAATGATTGT	For R04373 cloning
c829_flank_R	CCAAAACAATTGTTGGAAATAGCA	For R04373 cloning
c168_flank_F	GTGGTCTGCAAACAACTATACCAA	For R04373 cloning
c168_flank_R	GAGAATCCTTCAACCTAATGGACA	For R04373 cloning
c18.1_stop_uR_new	GGTTTAAUCCTTGTAGCTTGACACTTATTCTAGT	For R04373 cloning
c18.2_stop_uR_new	GGTTTAAUCCCATACAATCAGAGTCTCCAAAA	For R04373 cloning
c127_uF_new	GGCTTAAUATGGCCGATCCTGTAATTGGT	For R04373 cloning
c127_stop_uR_new	GGTTTAAUCATGACCTTGGAACTAGTAACCTAT	For R04373 cloning
SP2300.18.1_uF	ggcttaauATGGCTGATCCTGTAATTGGT	For R04373 cloning
SP2300.18.1_uR	ggtttaauTTAACAATTGATGGCCTGCAC	For R04373 cloning
SP2300.18.2&13.1_uF	ggcttaauATGGCCGATCCTGTAATTGG	For R04373 cloning
SP2300.18.2_uR	ggtttaauCTAATACTTTCTTCCTGCCAGT	For R04373 cloning
SP2300.33.1_uR	ggtttaauGGTTATGGATTTTCATAGTCATAAC	For R04373 cloning
SP2300.33.2_uF	ggcttaauATGGCCGATCCAGTAATTGG	For R04373 cloning
SP2300.33.2_uR	ggtttaauTTAGGATTTGTTCTGAATTACCCT	For R04373 cloning
SP2300.444.1_uF	ggcttaauATGTCTTCAGATGAATATCTTTCTTC	For R04373 cloning
SP2300.444.1_uR	ggtttaauCTACTTCTGGATAAAGAGCTCGA	For R04373 cloning
SP2300.813.1_uR	ggtttaauTCAACCTAATGGACAGATACAC	For R04373 cloning
2300_c813.1_c168_sgRNA1_F	TGTGGTCTCAATTGCTCTGCAGACGAAGACTGATGTTTTAGAGCTAGAAATAGCAAG	For R04373 knockout
2300_c813.1_c168_sgRNA2_F	TGTGGTCTCAATTGGACACCATCAATGTATTAAGTTTTAGAGCTAGAAATAGCAAG	For R04373 knockout
