# Supplementary material for: Solanum americanum genome-assisted discovery of immune receptors that detect potato late blight pathogen effectors
Source: Nat Genet. 2023 Aug 28;55(9):1579–88. doi: 10.1038/s41588-023-01486-9 (PMC10484786; doi:10.1038/s41588-023-01486-9)
Supplement: Supplementary file 5 — Phylogenetic relationship of S. americanum and neighboring species; genome synteny of S. americanum, potato and eggplant. [file 41588_2023_1486_MOESM5_ESM.xlsx]

## Sheet: Fig1a
Fig1a. Phylogenetic relationship of Solanum americanum and neighbouring species.
(AT:0.6229268717,(PHT:0.0645767924,(((((Soltu.DM:0.0062201092,RH:0.0156410958)100:0.0023646320,(commer:0.0140472041,M6:0.0077400510)100:0.0012034553)100:0.0067414056,((Heinz_Solyc:0.0033145269,SPIMP:0.0034549701)100:0.0062600527,Sopen:0.0052037928)100:0.0172598799)100:0.0197407775,(((sp1102:0.0021132768,SaSP2275:0.0010687480)67:0.0005432064,sp2273:0.0013255479)100:0.0022804048,sp2271:0.0042822922…

## Sheet: Fig1b
Fig1b. Genome synteny of Solanum americanum, potato and eggplant.
Syntenic regions between SP1102 and potato, which generated by MCScanX_python							Syntenic regions between SP1102 and eggplant, which generated by MCScanX_python
Soltu.DM.01G000040.1	Soltu.DM.01G003260.1	sp1102chr01.2.t1	sp1102chr01.1960.t1	288	-		sp1102chr01.2.t1	sp1102chr01.1087.t1	Smechr0104253.1	Smechr0104075.1	188	-
Soltu.DM.01G003270.1	Soltu.DM.01G003970.1	sp1102chr01.2011.t1	sp1102chr01.2531.t1	56	+		sp1102chr01.1168.t1	sp1102chr01.3843.t1	Smechr0104074.1	Smechr0103706.1	369	+
Soltu.DM.01G004950.1	Soltu.DM.01G008470.1	sp1102chr01.2981.t1	sp1102chr01.3853.t1	239	+		sp1102chr01.3870.t1	sp1102chr01.3936.t1	Smechr0103666.1	Smechr0103539.1	86	+
Soltu.DM.01G011910.1	Soltu.DM.01G013270.1	sp1102chr01.4192.t1	sp1102chr01.4235.t1	47	+		sp1102chr01.4283.t1	sp1102chr01.10.t1	Smechr0103159.1	Smechr0103122.1	41	+
Soltu.DM.01G015980.2	Soltu.DM.01G016680.1	sp1102chr01.198.t1	sp1102chr01.244.t1	44	+		sp1102chr01.263.t1	sp1102chr01.295.t1	Smechr0102991.1	Smechr0102949.1	35	-
Soltu.DM.01G016780.1	Soltu.DM.01G017980.1	sp1102chr01.254.t1	sp1102chr01.295.t1	48	-		sp1102chr01.326.t1	sp1102chr01.368.t1	Smechr0102947.1	Smechr0102888.1	48	+
Soltu.DM.01G018090.1	Soltu.DM.01G019200.1	sp1102chr01.318.t1	sp1102chr01.404.t1	71	+		sp1102chr01.426.t1	sp1102chr01.486.t1	Smechr0102808.1	Smechr0102778.1	40	+
Soltu.DM.01G019360.1	Soltu.DM.01G020220.1	sp1102chr01.426.t1	sp1102chr01.506.t1	63	+		sp1102chr01.624.t1	sp1102chr01.681.t1	Smechr0102661.1	Smechr0102615.1	44	+
Soltu.DM.01G020840.1	Soltu.DM.01G023520.1	sp1102chr01.624.t1	sp1102chr01.892.t1	223	+		sp1102chr01.687.t1	sp1102chr01.844.t1	Smechr0102613.1	Smechr0102417.1	171	+
Soltu.DM.01G023530.1	Soltu.DM.01G036390.3	sp1102chr01.903.t1	sp1102chr01.2149.t1	1141	+		sp1102chr01.903.t1	sp1102chr01.1051.t1	Smechr0102340.1	Smechr0102198.1	135	+
Soltu.DM.01G036410.1	Soltu.DM.01G036980.1	sp1102chr01.2141.t1	sp1102chr01.2194.t1	48	-		sp1102chr01.1048.t1	sp1102chr01.1102.t1	Smechr0102194.1	Smechr0102141.1	58	-
Soltu.DM.01G037020.1	Soltu.DM.01G044010.1	sp1102chr01.2191.t1	sp1102chr01.2861.t1	632	+		sp1102chr01.1095.t1	sp1102chr01.2146.t1	Smechr0102140.1	Smechr0101217.1	929	+
Soltu.DM.01G044030.1	Soltu.DM.01G044450.1	sp1102chr01.2871.t1	sp1102chr01.2916.t1	41	-		sp1102chr01.2141.t1	sp1102chr01.2194.t1	Smechr0101213.1	Smechr0101176.1	42	-
Soltu.DM.01G044470.1	Soltu.DM.01G052080.1	sp1102chr01.2912.t1	sp1102chr01.3702.t1	713	+		sp1102chr01.2191.t1	sp1102chr01.2861.t1	Smechr0101175.1	Smechr0100637.1	572	+
Soltu.DM.02G000110.1	Soltu.DM.02G000800.1	sp1102chr02.7399.t1	sp1102chr02.4780.t1	45	+		sp1102chr01.2871.t1	sp1102chr01.2913.t1	Smechr0100636.1	Smechr0100599.1	38	-
Soltu.DM.02G001010.1	Soltu.DM.02G001600.1	sp1102chr02.4436.t1	sp1102chr02.7214.t1	47	+		sp1102chr01.2923.t1	sp1102chr01.3702.t1	Smechr0100598.1	Smechr0100001.1	647	+
Soltu.DM.02G002000.1	Soltu.DM.02G003860.1	sp1102chr02.5399.t1	sp1102chr02.6819.t1	162	+		sp1102chr02.4436.t1	sp1102chr02.6903.t1	Smechr0200038.1	Smechr0200082.1	39	+
Soltu.DM.02G003900.1	Soltu.DM.02G034710.2	sp1102chr02.6854.t1	sp1102chr02.6751.t1	2789	+		sp1102chr02.7214.t1	sp1102chr02.4445.t1	Smechr0200068.1	Smechr0200102.1	35	+
Soltu.DM.03G000050.1	Soltu.DM.03G001460.2	sp1102chr03.8214.t1	sp1102chr03.8385.t1	131	+		sp1102chr02.4780.t1	sp1102chr02.5117.t1	Smechr0200086.1	Smechr0200126.1	35	+
Soltu.DM.03G001760.1	Soltu.DM.03G002860.1	sp1102chr03.9725.t1	sp1102chr03.10662.t1	91	-		sp1102chr02.6094.t1	sp1102chr02.6593.t1	Smechr0200129.1	Smechr0200222.1	65	-
Soltu.DM.03G002870.1	Soltu.DM.03G006800.1	sp1102chr03.7812.t1	sp1102chr03.8206.t1	340	-		sp1102chr02.6649.t1	sp1102chr02.6814.t1	Smechr0200353.1	Smechr0200384.1	46	+
Soltu.DM.03G011280.1	Soltu.DM.03G011810.1	sp1102chr03.10541.t1	sp1102chr03.10623.t1	58	-		sp1102chr02.6854.t1	sp1102chr02.6965.t1	Smechr0200388.1	Smechr0200550.1	128	+
Soltu.DM.03G011990.1	Soltu.DM.03G018410.1	sp1102chr03.9044.t1	sp1102chr03.10519.t1	519	-		sp1102chr02.7008.t1	sp1102chr02.4362.t1	Smechr0200572.1	Smechr0201173.1	555	+
Soltu.DM.03G018430.1	Soltu.DM.03G021930.1	sp1102chr03.8356.t1	sp1102chr03.8664.t1	296	-		sp1102chr02.4366.t1	sp1102chr02.4859.t1	Smechr0201174.1	Smechr0201613.1	449	-
Soltu.DM.03G021940.1	Soltu.DM.03G023480.1	sp1102chr03.10671.t1	sp1102chr03.9049.t1	147	+		sp1102chr02.4865.t1	sp1102chr02.6751.t1	Smechr0201614.1	Smechr0203216.1	1648	+
Soltu.DM.03G023540.1	Soltu.DM.03G037860.1	sp1102chr03.8668.t1	sp1102chr03.10050.t1	1290	+		sp1102chr03.9725.t1	sp1102chr03.10662.t1	Smechr0300102.1	Smechr0300195.1	90	-
Soltu.DM.03G008920.1	Soltu.DM.03G010890.1	sp1102chr12.32542.t1	sp1102chr12.32303.t1	167	+		sp1102chr03.10671.t1	sp1102chr03.10246.t1	Smechr0301788.1	Smechr0302252.1	438	-
Soltu.DM.04G024230.1	Soltu.DM.04G038270.1	sp1102chr04.11462.t1	sp1102chr04.12801.t1	1244	+		sp1102chr03.10257.t1	sp1102chr03.10320.t1	Smechr0301698.1	Smechr0301767.1	72	-
Soltu.DM.04G000190.2	Soltu.DM.04G001280.1	sp1102chr11.30682.t1	sp1102chr11.30534.t1	112	+		sp1102chr03.7843.t1	sp1102chr03.7897.t1	Smechr0300530.1	Smechr0300579.1	50	+
Soltu.DM.04G001860.1	Soltu.DM.04G005260.1	sp1102chr11_nlr_41.t1	sp1102chr11.30234.t1	285	+		sp1102chr03.7900.t1	sp1102chr03.8206.t1	Smechr0300196.1	Smechr0300525.1	303	-
Soltu.DM.04G006500.1	Soltu.DM.04G009350.1	sp1102chr11.31318.t1	sp1102chr11.31087.t1	240	-		sp1102chr03.8214.t1	sp1102chr03.8321.t1	Smechr0300003.1	Smechr0300082.1	88	-
Soltu.DM.04G009970.1	Soltu.DM.04G010510.1	sp1102chr11.31363.t1	sp1102chr11.31327.t1	43	-		sp1102chr03.8356.t1	sp1102chr03.10049.t1	Smechr0302254.1	Smechr0303729.1	1499	+
Soltu.DM.04G010530.1	Soltu.DM.04G011080.1	sp1102chr11.31366.t1	sp1102chr11.31409.t1	46	+		sp1102chr03.7694.t1	sp1102chr03.7788.t1	Smechr0501065.1	Smechr0501144.1	80	+
Soltu.DM.04G011370.1	Soltu.DM.04G012430.1	sp1102chr11.35092.t1	sp1102chr11.31479.t1	73	+		sp1102chr03.10323.t1	sp1102chr03.10516.t1	Smechr1001316.1	Smechr1001495.1	177	-
Soltu.DM.04G012450.1	Soltu.DM.04G014290.1	sp1102chr11.31006.t1	sp1102chr11.30892.t1	97	-		sp1102chr04.11260.t1	sp1102chr04.12267.t1	Smechr0401063.1	Smechr0402167.1	1010	+
Soltu.DM.04G016510.1	Soltu.DM.04G017440.1	sp1102chr11.29988.t1	sp1102chr11.30034.t1	37	-		sp1102chr04.12264.t1	sp1102chr04.12801.t1	Smechr0402177.1	Smechr0402619.1	464	+
Soltu.DM.04G017770.1	Soltu.DM.04G018750.1	sp1102chr11.29855.t1	sp1102chr11.29934.t1	67	-		sp1102chr04.12930.t1	sp1102chr04.12845.t1	Smechr1201669.1	Smechr1201965.1	308	+
Soltu.DM.04G018760.2	Soltu.DM.04G019400.1	sp1102chr11.29763.t1	sp1102chr11.29843.t1	57	+		sp1102chr04.12866.t1	sp1102chr04.12931.t1	Smechr1201597.1	Smechr1201663.1	63	+
Soltu.DM.04G019410.3	Soltu.DM.04G024110.1	sp1102chr11.32033.t1	sp1102chr11.29748.t1	365	-		sp1102chr04.12940.t1	sp1102chr04.13307.t1	Smechr1201229.1	Smechr1201596.1	355	-
Soltu.DM.05G000010.1	Soltu.DM.05G005040.1	sp1102chr05.15374.t1	sp1102chr05.15393.t1	443	-		sp1102chr04.13346.t1	sp1102chr04.13434.t1	Smechr1201137.1	Smechr1201221.1	87	-
Soltu.DM.05G005060.1	Soltu.DM.05G010730.1	sp1102chr05.15395.t1	sp1102chr05.15899.t1	471	+		sp1102chr04.13438.t1	sp1102chr04.13480.t1	Smechr1201044.1	Smechr1201091.1	43	-
Soltu.DM.05G010760.1	Soltu.DM.05G011130.1	sp1102chr05.15911.t1	sp1102chr05.15951.t1	35	-		sp1102chr04.13504.t1	sp1102chr04.13575.t1	Smechr1200965.1	Smechr1201008.1	53	+
Soltu.DM.05G011430.1	Soltu.DM.05G012070.1	sp1102chr05.15984.t1	sp1102chr05.13635.t1	67	+		sp1102chr04.13592.t1	sp1102chr04.10848.t1	Smechr1200848.1	Smechr1200935.1	70	+
Soltu.DM.05G012100.1	Soltu.DM.05G012980.3	sp1102chr05.13682.t1	sp1102chr05.13783.t1	75	+		sp1102chr04.10852.t1	sp1102chr04.10899.t1	Smechr1200917.1	Smechr1200960.1	47	-
Soltu.DM.05G013120.1	Soltu.DM.05G013670.1	sp1102chr05.13772.t1	sp1102chr05.13854.t1	54	-		sp1102chr04.10944.t1	sp1102chr04.11027.t1	Smechr1200804.1	Smechr1200844.1	54	+
Soltu.DM.05G014630.1	Soltu.DM.05G015960.1	sp1102chr05.13997.t1	sp1102chr05.14049.t1	53	-		sp1102chr04.11047.t1	sp1102chr04.11157.t1	Smechr1200736.1	Smechr1200790.1	74	-
Soltu.DM.05G016140.1	Soltu.DM.05G017030.1	sp1102chr05.14102.t1	sp1102chr05.14155.t1	44	+		sp1102chr04.11184.t1	sp1102chr04.11261.t1	Smechr1200613.1	Smechr1200732.1	92	-
Soltu.DM.05G017510.1	Soltu.DM.05G018370.1	sp1102chr05.14250.t1	sp1102chr05.14348.t1	68	+		sp1102chr05.15576.t1	sp1102chr05.15665.t1	Smechr0301395.1	Smechr0301572.1	120	-
Soltu.DM.05G018670.1	Soltu.DM.05G027350.1	sp1102chr05.14373.t1	sp1102chr05.15205.t1	768	+		sp1102chr05.15764.t1	sp1102chr05.15829.t1	Smechr0300884.1	Smechr0300995.1	81	+
Soltu.DM.06G000010.1	Soltu.DM.06G000400.1	sp1102chr06.17152.t1	sp1102chr06.18503.t1	38	-		sp1102chr05.15837.t1	sp1102chr05.15901.t1	Smechr0301004.1	Smechr0301101.1	76	-
Soltu.DM.06G000420.1	Soltu.DM.06G000790.1	sp1102chr06.18518.t1	sp1102chr06.18916.t1	37	+		sp1102chr05.15899.t1	sp1102chr05.15951.t1	Smechr0300682.1	Smechr0300714.1	40	+
Soltu.DM.06G001380.1	Soltu.DM.06G002410.2	sp1102chr06.16320.t1	sp1102chr06.17566.t1	98	+		sp1102chr05.13819.t1	sp1102chr05.13854.t1	Smechr0301122.1	Smechr0301167.1	37	+
Soltu.DM.06G002440.3	Soltu.DM.06G002940.1	sp1102chr06.17753.t1	sp1102chr06.18264.t1	48	+		sp1102chr05.13997.t1	sp1102chr05.14180.t1	Smechr0500819.1	Smechr0500953.1	151	-
Soltu.DM.06G003010.1	Soltu.DM.06G004630.1	sp1102chr06.18389.t1	sp1102chr06.18549.t1	138	+		sp1102chr05.14250.t1	sp1102chr05.14297.t1	Smechr0500769.1	Smechr0500806.1	38	+
Soltu.DM.06G005000.1	Soltu.DM.06G005620.1	sp1102chr06.18592.t1	sp1102chr06.18631.t1	47	+		sp1102chr05.14373.t1	sp1102chr05.14644.t1	Smechr0500012.1	Smechr0500196.1	214	+
Soltu.DM.06G008000.2	Soltu.DM.06G009030.1	sp1102chr06.18975.t1	sp1102chr06.19051.t1	58	+		sp1102chr05.14654.t1	sp1102chr05.15205.t1	Smechr0500198.1	Smechr0500760.1	537	+
Soltu.DM.06G009100.1	Soltu.DM.06G016290.1	sp1102chr06.19098.t1	sp1102chr06.16592.t1	549	+		sp1102chr05.15374.t1	sp1102chr05.14743.t1	Smechr1000002.1	Smechr1000189.1	196	+
Soltu.DM.06G016680.1	Soltu.DM.06G020950.1	sp1102chr06.16606.t1	sp1102chr06_nlr_58.t1	360	+		sp1102chr05.14768.t1	sp1102chr05.15437.t1	Smechr1001830.1	Smechr1002100.1	271	+
Soltu.DM.06G021070.1	Soltu.DM.06G031730.1	sp1102chr06.16986.t1	sp1102chr06.18044.t1	963	+		sp1102chr05.15463.t1	sp1102chr05.15565.t1	Smechr1001496.1	Smechr1001609.1	94	-
Soltu.DM.06G031950.1	Soltu.DM.06G035180.1	sp1102chr06.18050.t1	sp1102chr06.18368.t1	300	+		sp1102chr06.17152.t1	sp1102chr06.18904.t1	Smechr0600001.1	Smechr0600088.1	82	-
Soltu.DM.07G000010.2	Soltu.DM.07G002300.1	sp1102chr07.19717.t1	sp1102chr07.21077.t1	224	+		sp1102chr06.16320.t1	sp1102chr06.17162.t1	Smechr0600120.1	Smechr0600170.1	64	+
Soltu.DM.07G002310.1	Soltu.DM.07G003990.1	sp1102chr07.21007.t1	sp1102chr07.19701.t1	151	-		sp1102chr06.17805.t1	sp1102chr06.18264.t1	Smechr0600181.1	Smechr0600227.1	44	+
Soltu.DM.07G004020.1	Soltu.DM.07G004840.1	sp1102chr07.21095.t1	sp1102chr07.21163.t1	71	+		sp1102chr06.18389.t1	sp1102chr06.18497.t1	Smechr0600229.1	Smechr0600346.1	110	+
Soltu.DM.07G004900.1	Soltu.DM.07G007360.1	sp1102chr07.21194.t1	sp1102chr07.21472.t1	215	+		sp1102chr06.18592.t1	sp1102chr06.18631.t1	Smechr0600455.1	Smechr0600539.1	59	+
Soltu.DM.07G010590.1	Soltu.DM.07G011730.1	sp1102chr07.21698.t1	sp1102chr07.19178.t1	79	-		sp1102chr06.18971.t1	sp1102chr06.19051.t1	Smechr0600792.1	Smechr0600849.1	65	+
Soltu.DM.07G011920.1	Soltu.DM.07G015620.1	sp1102chr07.19304.t1	sp1102chr07.19763.t1	352	+		sp1102chr06.19074.t1	sp1102chr06.16355.t1	Smechr0600795.1	Smechr0601287.1	403	+
Soltu.DM.07G015650.1	Soltu.DM.07G028670.1	sp1102chr07.19787.t1	sp1102chr07.20960.t1	1093	+		sp1102chr06.16347.t1	sp1102chr06.16490.t1	Smechr0601308.1	Smechr0601505.1	162	+
Soltu.DM.08G000030.1	Soltu.DM.08G001330.1	sp1102chr08.23539.t1	sp1102chr08.22770.t1	111	+		sp1102chr06.16489.t1	sp1102chr06.16541.t1	Smechr0601508.1	Smechr0601574.1	56	-
Soltu.DM.08G001340.1	Soltu.DM.08G004190.1	sp1102chr08.22781.t1	sp1102chr08.23645.t1	250	-		sp1102chr06.16551.t1	sp1102chr06.16978.t1	Smechr0601590.1	Smechr0602042.1	421	+
Soltu.DM.08G004200.1	Soltu.DM.08G005170.1	sp1102chr08.21990.t1	sp1102chr08.23556.t1	89	-		sp1102chr06_nlr_48.t1	sp1102chr06.18367.t1	Smechr0602048.1	Smechr0603211.1	1208	+
Soltu.DM.08G005220.1	Soltu.DM.08G007550.1	sp1102chr08.23654.t1	sp1102chr08.23837.t1	165	+		sp1102chr07.21007.t1	sp1102chr07.20665.t1	Smechr0700060.1	Smechr0700278.1	228	-
Soltu.DM.08G008400.2	Soltu.DM.08G009210.1	sp1102chr08.23850.t1	sp1102chr08.23955.t1	59	+		sp1102chr07.20991.t1	sp1102chr07.21079.t1	Smechr0700001.1	Smechr0700058.1	70	+
Soltu.DM.08G009720.1	Soltu.DM.08G010490.1	sp1102chr08.24192.t1	sp1102chr08.24228.t1	38	+		sp1102chr07.21090.t1	sp1102chr07.21163.t1	Smechr0700282.1	Smechr0700350.1	71	+
Soltu.DM.08G009770.1	Soltu.DM.08G010520.1	sp1102chr08.24052.t1	sp1102chr08.24106.t1	38	-		sp1102chr07.21189.t1	sp1102chr07.21290.t1	Smechr0700417.1	Smechr0700542.1	107	+
Soltu.DM.08G010620.1	Soltu.DM.08G011490.3	sp1102chr08.24108.t1	sp1102chr08.24147.t1	43	-		sp1102chr07.21384.t1	sp1102chr07.21435.t1	Smechr0700635.1	Smechr0700684.1	56	-
Soltu.DM.08G011610.1	Soltu.DM.08G020590.1	sp1102chr08.21807.t1	sp1102chr08_nlr_45.t1	717	+		sp1102chr07.21697.t1	sp1102chr07.21735.t1	Smechr0700910.1	Smechr0700947.1	36	+
Soltu.DM.08G021110.1	Soltu.DM.08G021730.2	sp1102chr08.22585.t1	sp1102chr08_nlr_17.t1	44	+		sp1102chr07.21739.t1	sp1102chr07.19143.t1	Smechr0700956.1	Smechr0700994.1	35	-
Soltu.DM.08G021740.1	Soltu.DM.08G025570.1	sp1102chr08.22628.t1	sp1102chr08.23014.t1	347	+		sp1102chr07.19304.t1	sp1102chr07.19419.t1	Smechr0701086.1	Smechr0701203.1	110	+
Soltu.DM.08G025860.1	Soltu.DM.08G026370.1	sp1102chr08.23006.t1	sp1102chr08.23054.t1	48	+		sp1102chr07.19455.t1	sp1102chr07.19487.t1	Smechr0701385.1	Smechr0701441.1	42	-
Soltu.DM.08G026660.2	Soltu.DM.08G030310.1	sp1102chr08.23061.t1	sp1102chr08.23448.t1	351	+		sp1102chr07.19565.t1	sp1102chr07.19645.t1	Smechr0701444.1	Smechr0701528.1	78	+
Soltu.DM.09G000220.1	Soltu.DM.09G002660.1	sp1102chr09.26286.t1	sp1102chr09.26600.t1	254	-		sp1102chr07.19653.t1	sp1102chr07.19726.t1	Smechr0701554.1	Smechr0701659.1	84	+
Soltu.DM.09G002670.1	Soltu.DM.09G007090.2	sp1102chr09.24284.t1	sp1102chr09.26258.t1	364	-		sp1102chr07.19787.t1	sp1102chr07.20958.t1	Smechr0701704.1	Smechr0702777.1	1063	+
Soltu.DM.09G007940.1	Soltu.DM.09G008470.1	sp1102chr09.26629.t1	sp1102chr09.26684.t1	43	+		sp1102chr08.21990.t1	sp1102chr08.22857.t1	Smechr0800004.1	Smechr0800171.1	182	-
Soltu.DM.09G009050.1	Soltu.DM.09G010120.2	sp1102chr09.26802.t1	sp1102chr09.26905.t1	81	+		sp1102chr08.23225.t1	sp1102chr08.23533.t1	Smechr0800173.1	Smechr0800253.1	90	+
Soltu.DM.09G013230.1	Soltu.DM.09G014180.1	sp1102chr09.24424.t1	sp1102chr09.24527.t1	68	+		sp1102chr08.23535.t1	sp1102chr08.23771.t1	Smechr0800281.1	Smechr0800601.1	264	+
Soltu.DM.09G014070.1	Soltu.DM.09G014750.4	sp1102chr09.24369.t1	sp1102chr09.24426.t1	43	-		sp1102chr08.23782.t1	sp1102chr08.23837.t1	Smechr0800622.1	Smechr0800731.1	81	+
Soltu.DM.09G015150.1	Soltu.DM.09G016270.1	sp1102chr09.24584.t1	sp1102chr09.24649.t1	50	+		sp1102chr08.24024.t1	sp1102chr08.24063.t1	Smechr0800785.1	Smechr0800823.1	36	+
Soltu.DM.09G016950.1	Soltu.DM.09G019050.2	sp1102chr09.24751.t1	sp1102chr09.24964.t1	175	+		sp1102chr08.21827.t1	sp1102chr08.21925.t1	Smechr0801043.1	Smechr0801126.1	83	+
Soltu.DM.09G019070.1	Soltu.DM.09G021760.1	sp1102chr09.24999.t1	sp1102chr09.25276.t1	228	-		sp1102chr08.21936.t1	sp1102chr08.22010.t1	Smechr0801148.1	Smechr0801288.1	107	+
Soltu.DM.09G022310.1	Soltu.DM.09G031810.1	sp1102chr09.25254.t1	sp1102chr09.26157.t1	856	+		sp1102chr08.22060.t1	sp1102chr08.22606.t1	Smechr0801321.1	Smechr0801838.1	499	+
Soltu.DM.10G000010.1	Soltu.DM.10G000560.1	sp1102chr10.28789.t1	sp1102chr10.28847.t1	51	-		sp1102chr08.22585.t1	sp1102chr08.22679.t1	Smechr0801840.1	Smechr0801942.1	108	+
Soltu.DM.10G000580.2	Soltu.DM.10G002020.2	sp1102chr10.28959.t1	sp1102chr10.29063.t1	126	-		sp1102chr08.22685.t1	sp1102chr08.23447.t1	Smechr0801950.1	Smechr0802584.1	662	+
Soltu.DM.10G002030.1	Soltu.DM.10G005230.1	sp1102chr10.26969.t1	sp1102chr10.28791.t1	283	+		sp1102chr09.24284.t1	sp1102chr09.26258.t1	Smechr0900003.1	Smechr0900329.1	340	-
Soltu.DM.10G005240.3	Soltu.DM.10G006180.1	sp1102chr10.28844.t1	sp1102chr10.28923.t1	78	+		sp1102chr09.26251.t1	sp1102chr09.26571.t1	Smechr0900331.1	Smechr0900669.1	311	+
Soltu.DM.10G006710.1	Soltu.DM.10G007620.1	sp1102chr10.29072.t1	sp1102chr10.29159.t1	75	+		sp1102chr09.26585.t1	sp1102chr09.26692.t1	Smechr0900696.1	Smechr0900764.1	85	-
Soltu.DM.10G007820.1	Soltu.DM.10G008520.1	sp1102chr10.29258.t1	sp1102chr10.29325.t1	46	+		sp1102chr09.26746.t1	sp1102chr09.26769.t1	Smechr0900794.1	Smechr0900830.1	33	+
Soltu.DM.10G010630.1	Soltu.DM.10G011440.1	sp1102chr10.29442.t1	sp1102chr10.29481.t1	39	+		sp1102chr09.26802.t1	sp1102chr09.26876.t1	Smechr0900871.1	Smechr0900956.1	76	+
Soltu.DM.10G011510.2	Soltu.DM.10G013310.1	sp1102chr10.27004.t1	sp1102chr10.27134.t1	108	+		sp1102chr09.24392.t1	sp1102chr09.24455.t1	Smechr0901253.1	Smechr0901299.1	43	+
Soltu.DM.10G013350.1	Soltu.DM.10G014400.1	sp1102chr10.27142.t1	sp1102chr10.27191.t1	49	-		sp1102chr09.24584.t1	sp1102chr09.24649.t1	Smechr0901342.1	Smechr0901394.1	55	+
Soltu.DM.10G014530.2	Soltu.DM.10G015150.1	sp1102chr10.27206.t1	sp1102chr10.27273.t1	47	+		sp1102chr09.24755.t1	sp1102chr09.24853.t1	Smechr0901399.1	Smechr0901457.1	72	-
Soltu.DM.10G014990.1	Soltu.DM.10G019450.1	sp1102chr10.27300.t1	sp1102chr10.27686.t1	352	+		sp1102chr09.24885.t1	sp1102chr09.24964.t1	Smechr0901539.1	Smechr0901641.1	88	+
Soltu.DM.10G019560.1	Soltu.DM.10G021530.1	sp1102chr10.27707.t1	sp1102chr10.27882.t1	170	+		sp1102chr09.24976.t1	sp1102chr09.25049.t1	Smechr0901900.1	Smechr0901968.1	69	-
Soltu.DM.10G021790.1	Soltu.DM.10G028440.1	sp1102chr10.27890.t1	sp1102chr10.28610.t1	647	+		sp1102chr09.25101.t1	sp1102chr09.25239.t1	Smechr0901657.1	Smechr0901847.1	152	-
Soltu.DM.10G028940.1	Soltu.DM.10G030410.1	sp1102chr10.28622.t1	sp1102chr10.28752.t1	129	+		sp1102chr09.25254.t1	sp1102chr09.26161.t1	Smechr0901972.1	Smechr0902695.1	780	+
Soltu.DM.11G009460.2	Soltu.DM.11G012340.1	sp1102chr04.11184.t1	sp1102chr04.11463.t1	248	-		sp1102chr10.26969.t1	sp1102chr10.28800.t1	Smechr0400188.1	Smechr0400528.1	318	+
Soltu.DM.11G012360.1	Soltu.DM.11G013280.1	sp1102chr04.11055.t1	sp1102chr04.11158.t1	72	-		sp1102chr10.28803.t1	sp1102chr10.28908.t1	Smechr0400003.1	Smechr0400078.1	83	-
Soltu.DM.11G015480.1	Soltu.DM.11G016200.2	sp1102chr04.10914.t1	sp1102chr04.10954.t1	36	+		sp1102chr10.28938.t1	sp1102chr10.29063.t1	Smechr0400079.1	Smechr0400185.1	110	-
Soltu.DM.11G016240.1	Soltu.DM.11G018680.1	sp1102chr04.13346.t1	sp1102chr04.10901.t1	249	-		sp1102chr10.29053.t1	sp1102chr10.29092.t1	Smechr0400554.1	Smechr0400626.1	54	+
Soltu.DM.11G018690.1	Soltu.DM.11G020500.1	sp1102chr04.13153.t1	sp1102chr04.13307.t1	145	-		sp1102chr10.29194.t1	sp1102chr10.29294.t1	Smechr0400739.1	Smechr0400849.1	99	+
Soltu.DM.11G020600.1	Soltu.DM.11G022350.1	sp1102chr04.12930.t1	sp1102chr04.11657.t1	171	-		sp1102chr10.27004.t1	sp1102chr10.27057.t1	Smechr0400968.1	Smechr0401052.1	63	+
Soltu.DM.11G022360.2	Soltu.DM.11G024230.1	sp1102chr04.11686.t1	sp1102chr04.12863.t1	163	+		sp1102chr10.27569.t1	sp1102chr10.27686.t1	Smechr1001724.1	Smechr1001829.1	105	-
Soltu.DM.11G024280.3	Soltu.DM.11G024830.1	sp1102chr04.12866.t1	sp1102chr04.12932.t1	56	-		sp1102chr10.27713.t1	sp1102chr10.27826.t1	Smechr1001611.1	Smechr1001715.1	106	-
Soltu.DM.11G025000.1	Soltu.DM.11G026790.1	sp1102chr04.12931.t1	sp1102chr04.13126.t1	172	+		sp1102chr10.27825.t1	sp1102chr10.28537.t1	Smechr1002213.1	Smechr1002796.1	617	+
Soltu.DM.11G000060.3	Soltu.DM.11G001810.1	sp1102chr11.29916.t1	sp1102chr11.30104.t1	149	+		sp1102chr10.28535.t1	sp1102chr10.28601.t1	Smechr1002798.1	Smechr1002840.1	45	-
Soltu.DM.11G002180.2	Soltu.DM.11G005430.1	sp1102chr11.30178.t1	sp1102chr11.31704.t1	311	+		sp1102chr10.28622.t1	sp1102chr10.28752.t1	Smechr1002862.1	Smechr1002963.1	110	+
Soltu.DM.11G005710.1	Soltu.DM.11G009410.1	sp1102chr11.31711.t1	sp1102chr11.32020.t1	310	+		sp1102chr10.27153.t1	sp1102chr10.27273.t1	Smechr1200490.1	Smechr1200557.1	86	-
Soltu.DM.11G014800.1	Soltu.DM.11G015380.1	sp1102chr11.30181.t1	sp1102chr11.30214.t1	37	-		sp1102chr10.27300.t1	sp1102chr10.27573.t1	Smechr1200275.1	Smechr1200498.1	235	-
Soltu.DM.12G000010.1	Soltu.DM.12G010750.2	sp1102chr12.34145.t1	sp1102chr12.33093.t1	964	+		sp1102chr11.29916.t1	sp1102chr11.30028.t1	Smechr1100002.1	Smechr1100137.1	132	+
Soltu.DM.12G010790.1	Soltu.DM.12G012130.1	sp1102chr12.33087.t1	sp1102chr12.32910.t1	128	+		sp1102chr11.30178.t1	sp1102chr11.30638.t1	Smechr1100138.1	Smechr1100172.1	41	-
Soltu.DM.12G015620.1	Soltu.DM.12G016130.1	sp1102chr12.34906.t1	sp1102chr12.34830.t1	41	-		sp1102chr11.30699.t1	sp1102chr11.32211.t1	Smechr1100176.1	Smechr1100875.1	721	+
Soltu.DM.12G019540.1	Soltu.DM.12G020010.1	sp1102chr12.34811.t1	sp1102chr12.34763.t1	36	+		sp1102chr11.32210.t1	sp1102chr11.29652.t1	Smechr1100901.1	Smechr1101073.1	149	+
Soltu.DM.12G020060.2	Soltu.DM.12G022680.1	sp1102chr12.34739.t1	sp1102chr12.34513.t1	203	+		sp1102chr11.29655.t1	sp1102chr11.29733.t1	Smechr1101094.1	Smechr1101142.1	56	-
Soltu.DM.12G022760.1	Soltu.DM.12G026760.1	sp1102chr12.34303.t1	sp1102chr12.34678.t1	362	+		sp1102chr11.29865.t1	sp1102chr11.29908.t1	Smechr1101265.1	Smechr1101309.1	47	+
Soltu.DM.12G027080.1	Soltu.DM.12G027960.1	sp1102chr12.34592.t1	sp1102chr12.33393.t1	73	+		sp1102chr11.29957.t1	sp1102chr11.30013.t1	Smechr1101298.1	Smechr1101358.1	58	+
Soltu.DM.12G027980.1	Soltu.DM.12G030210.1	sp1102chr12.34514.t1	sp1102chr12.34309.t1	198	-		sp1102chr11.31363.t1	sp1102chr11.31294.t1	Smechr1102513.1	Smechr1102582.1	63	+
							sp1102chr11.31239.t1	sp1102chr11.31166.t1	Smechr1102618.1	Smechr1102688.1	83	+
							sp1102chr11.31151.t1	sp1102chr11.31064.t1	Smechr1102730.1	Smechr1102808.1	85	-
							sp1102chr11.31003.t1	sp1102chr11.30892.t1	Smechr1101537.1	Smechr1101639.1	103	+
							sp1102chr11.30755.t1	sp1102chr11.30720.t1	Smechr1101673.1	Smechr1101732.1	43	+
							sp1102chr11.30682.t1	sp1102chr11.30541.t1	Smechr1101736.1	Smechr1101944.1	162	-
							sp1102chr11.30521.t1	sp1102chr11.30258.t1	Smechr1102009.1	Smechr1102334.1	297	+
							sp1102chr11.31388.t1	sp1102chr11.31461.t1	Smechr1102412.1	Smechr1102512.1	96	-
							sp1102chr12.34145.t1	sp1102chr12.34046.t1	Smechr0502561.1	Smechr0502815.1	267	-
							sp1102chr12.33817.t1	sp1102chr12.33781.t1	Smechr0502522.1	Smechr0502558.1	40	+
							sp1102chr12.33778.t1	sp1102chr12.33180.t1	Smechr0501929.1	Smechr0502520.1	561	-
							sp1102chr12.33148.t1	sp1102chr12.33100.t1	Smechr0501645.1	Smechr0501713.1	53	+
							sp1102chr12.33052.t1	sp1102chr12.32994.t1	Smechr0501797.1	Smechr0501843.1	51	-
							sp1102chr12.32973.t1	sp1102chr12.32910.t1	Smechr0501595.1	Smechr0501643.1	50	-
							sp1102chr12.32432.t1	sp1102chr12.32408.t1	Smechr1001114.1	Smechr1001145.1	30	+
							sp1102chr12.34906.t1	sp1102chr12.34830.t1	Smechr1000859.1	Smechr1000895.1	46	-
							sp1102chr12.34803.t1	sp1102chr12.34763.t1	Smechr1000803.1	Smechr1000837.1	36	+
							sp1102chr12.34696.t1	sp1102chr12.34223.t1	Smechr1000223.1	Smechr1000674.1	439	-
							sp1102chr12.34221.t1	sp1102chr12.34219.t1	Smechr1200001.1	Smechr1200273.1	294	+
