# Supplementary material for: Solanum americanum genome-assisted discovery of immune receptors that detect potato late blight pathogen effectors
Source: Nat Genet. 2023 Aug 28;55(9):1579–88. doi: 10.1038/s41588-023-01486-9 (PMC10484786; doi:10.1038/s41588-023-01486-9)
Supplement: Supplementary file 6 — The lesion size measurement. [file 41588_2023_1486_MOESM6_ESM.xlsx]

## Sheet: T30-4
Rep	ID	plate ID	Genotype	Pi_Isolate	Day_6 (mm)
Rep1	1	1	Rpi-amr4	T30-4	5.19
Rep1	3	1	Rpi-amr4	T30-4	5.55
Rep1	5	1	Rpi-amr4	T30-4	4.51
Rep1	7	1	Rpi-amr3a	T30-4	9.1
Rep1	9	1	Rpi-amr3a	T30-4	11.68
Rep1	11	1	Rpi-amr3a	T30-4	11.38
Rep1	13	1	Rpi-amr3	T30-4	2.73
Rep1	15	1	Rpi-amr3	T30-4	2.29
Rep1	17	1	Rpi-amr3	T30-4	1.22
Rep1	19	2	Rpi-amr4	T30-4	7.02
Rep1	21	2	Rpi-amr4	T30-4	15.13
Rep1	23	2	Rpi-amr4	T30-4	5.36
Rep1	25	2	Rpi-amr3a	T30-4	8.52
Rep1	27	2	Rpi-amr3a	T30-4	10.26
Rep1	29	2	Rpi-amr3a	T30-4	14.83
Rep1	31	2	Rpi-amr3	T30-4	3.65
Rep1	33	2	Rpi-amr3	T30-4	2.04
Rep1	35	2	Rpi-amr3	T30-4	2.66
Rep1	37	3	Rpi-amr4	T30-4	13.55
Rep1	39	3	Rpi-amr4	T30-4	5.07
Rep1	41	3	Rpi-amr4	T30-4	6.47
Rep1	43	3	Rpi-amr3a	T30-4	12.24
Rep1	45	3	Rpi-amr3a	T30-4	14.48
Rep1	47	3	Rpi-amr3a	T30-4	18.74
Rep1	49	3	Rpi-amr3	T30-4	0
Rep1	51	3	Rpi-amr3	T30-4	0.79
Rep1	53	3	Rpi-amr3	T30-4	1.13
Rep1	55	4	Rpi-amr4	T30-4	6.25
Rep1	57	4	Rpi-amr4	T30-4	6.23
Rep1	59	4	Rpi-amr4	T30-4	9.57
Rep1	61	4	Rpi-amr3a	T30-4	8.57
Rep1	63	4	Rpi-amr3a	T30-4	15.74
Rep1	65	4	Rpi-amr3a	T30-4	7.7
Rep1	67	4	Rpi-amr3	T30-4	1.27
Rep1	69	4	Rpi-amr3	T30-4	0.49
Rep1	71	4	Rpi-amr3	T30-4	0.54
Rep1	73	5	Rpi-amr4	T30-4	6.94
Rep1	75	5	Rpi-amr4	T30-4	6.08
Rep1	77	5	Rpi-amr3a	T30-4	21.16
Rep1	79	5	Rpi-amr3a	T30-4	15.56
Rep1	81	5	Rpi-amr3	T30-4	1.57
Rep1	83	5	Rpi-amr3	T30-4	0
Rep2	1	1	Rpi-amr3a	T30-4	18.05
Rep2	2	1	Rpi-amr3a	T30-4	16.71
Rep2	3	1	Rpi-amr3a	T30-4	19.91
Rep2	4	1	Rpi-amr3a	T30-4	20.9
Rep2	5	1	Rpi-amr3a	T30-4	13.59
Rep2	6	1	Rpi-amr3a	T30-4	12.32
Rep2	7	1	Rpi-amr3	T30-4	1.99
Rep2	8	1	Rpi-amr3	T30-4	0
Rep2	9	1	Rpi-amr3	T30-4	0
Rep2	10	1	Rpi-amr3	T30-4	0
Rep2	11	1	Rpi-amr3	T30-4	0
Rep2	12	1	Rpi-amr3	T30-4	1.87
Rep2	13	1	Rpi-amr4	T30-4	6.16
Rep2	14	1	Rpi-amr4	T30-4	3.86
Rep2	15	1	Rpi-amr4	T30-4	5.75
Rep2	16	1	Rpi-amr4	T30-4	13.57
Rep2	17	1	Rpi-amr4	T30-4	3.53
Rep2	18	1	Rpi-amr4	T30-4	0.01
Rep2	19	2	Rpi-amr3a	T30-4	15.23
Rep2	20	2	Rpi-amr3a	T30-4	13.6
Rep2	21	2	Rpi-amr3a	T30-4	16.38
Rep2	22	2	Rpi-amr3a	T30-4	17.35
Rep2	23	2	Rpi-amr3a	T30-4	11.38
Rep2	24	2	Rpi-amr3a	T30-4	12.41
Rep2	25	2	Rpi-amr3	T30-4	0
Rep2	26	2	Rpi-amr3	T30-4	0
Rep2	27	2	Rpi-amr3	T30-4	1.46
Rep2	28	2	Rpi-amr3	T30-4	0
Rep2	29	2	Rpi-amr3	T30-4	0
Rep2	30	2	Rpi-amr3	T30-4	0
Rep2	31	2	Rpi-amr4	T30-4	4.28
Rep2	32	2	Rpi-amr4	T30-4	9.01
Rep2	33	2	Rpi-amr4	T30-4	6.46
Rep2	34	2	Rpi-amr4	T30-4	9.67
Rep2	35	2	Rpi-amr4	T30-4	10.25
Rep2	36	2	Rpi-amr4	T30-4	10.1
Rep2	37	3	Rpi-amr3a	T30-4	16.1
Rep2	38	3	Rpi-amr3a	T30-4	13.12
Rep2	39	3	Rpi-amr3a	T30-4	15.91
Rep2	40	3	Rpi-amr3a	T30-4	14.94
Rep2	41	3	Rpi-amr3a	T30-4	19.16
Rep2	42	3	Rpi-amr3a	T30-4	14.86
Rep2	43	3	Rpi-amr3a	T30-4	14.49
Rep2	44	3	Rpi-amr3a	T30-4	10.85
Rep2	45	3	Rpi-amr3	T30-4	7.02
Rep2	46	3	Rpi-amr3	T30-4	2.82
Rep2	47	3	Rpi-amr3	T30-4	0
Rep2	48	3	Rpi-amr3	T30-4	0
Rep2	49	3	Rpi-amr3	T30-4	0
Rep2	50	3	Rpi-amr3	T30-4	1
Rep2	51	3	Rpi-amr3	T30-4	1.01
Rep2	52	3	Rpi-amr3	T30-4	0
Rep2	53	3	Rpi-amr4	T30-4	10.48
Rep2	54	3	Rpi-amr4	T30-4	6.91
Rep2	55	3	Rpi-amr4	T30-4	10.45
Rep2	56	3	Rpi-amr4	T30-4	8.39
Rep2	57	3	Rpi-amr4	T30-4	11.26
Rep2	58	3	Rpi-amr4	T30-4	14.03
Rep2	59	3	Rpi-amr4	T30-4	8.4
Rep2	60	3	Rpi-amr4	T30-4	5.85
Rep3	1	1	Rpi-amr4	T30-4	1.62
Rep3	2	1	Rpi-amr4	T30-4	9.11
Rep3	3	1	Rpi-amr4	T30-4	8.1
Rep3	4	1	Rpi-amr4	T30-4	11.25
Rep3	5	1	Rpi-amr4	T30-4	2.96
Rep3	6	1	Rpi-amr4	T30-4	3.48
Rep3	7	1	Rpi-amr3a	T30-4	7.04
Rep3	8	1	Rpi-amr3a	T30-4	23.2
Rep3	9	1	Rpi-amr3a	T30-4	11.59
Rep3	10	1	Rpi-amr3a	T30-4	13.56
Rep3	11	1	Rpi-amr3a	T30-4	21.37
Rep3	12	1	Rpi-amr3a	T30-4	16.73
Rep3	13	1	Rpi-amr3	T30-4	0.98
Rep3	14	1	Rpi-amr3	T30-4	0.98
Rep3	15	1	Rpi-amr3	T30-4	0
Rep3	16	1	Rpi-amr3	T30-4	0.88
Rep3	17	1	Rpi-amr3	T30-4	2.69
Rep3	18	1	Rpi-amr3	T30-4	1.12
Rep3	19	2	Rpi-amr4	T30-4	4.05
Rep3	20	2	Rpi-amr4	T30-4	4.34
Rep3	21	2	Rpi-amr4	T30-4	4.71
Rep3	22	2	Rpi-amr4	T30-4	1.98
Rep3	23	2	Rpi-amr4	T30-4	6.66
Rep3	24	2	Rpi-amr4	T30-4	4.18
Rep3	25	2	Rpi-amr3a	T30-4	6.4
Rep3	26	2	Rpi-amr3a	T30-4	6.4
Rep3	27	2	Rpi-amr3a	T30-4	11.56
Rep3	28	2	Rpi-amr3a	T30-4	7.11
Rep3	29	2	Rpi-amr3a	T30-4	7.69
Rep3	30	2	Rpi-amr3a	T30-4	8.44
Rep3	31	2	Rpi-amr3	T30-4	0
Rep3	32	2	Rpi-amr3	T30-4	0
Rep3	33	2	Rpi-amr3	T30-4	0
Rep3	34	2	Rpi-amr3	T30-4	0
Rep3	35	2	Rpi-amr3	T30-4	0
Rep3	36	2	Rpi-amr3	T30-4	0
Rep3	37	3	Rpi-amr4	T30-4	5.57
Rep3	38	3	Rpi-amr4	T30-4	0
Rep3	39	3	Rpi-amr4	T30-4	0
Rep3	40	3	Rpi-amr4	T30-4	4.98
Rep3	41	3	Rpi-amr4	T30-4	3.05
Rep3	42	3	Rpi-amr4	T30-4	6.98
Rep3	43	3	Rpi-amr4	T30-4	5.07
Rep3	44	3	Rpi-amr4	T30-4	2.9
Rep3	45	3	Rpi-amr3a	T30-4	9.52
Rep3	46	3	Rpi-amr3a	T30-4	7.66
Rep3	47	3	Rpi-amr3a	T30-4	9.06
Rep3	48	3	Rpi-amr3a	T30-4	10.7
Rep3	49	3	Rpi-amr3a	T30-4	21.88
Rep3	50	3	Rpi-amr3a	T30-4	13.15
Rep3	51	3	Rpi-amr3a	T30-4	10.13
Rep3	52	3	Rpi-amr3a	T30-4	8.66
Rep3	53	3	Rpi-amr3	T30-4	0
Rep3	54	3	Rpi-amr3	T30-4	0
Rep3	55	3	Rpi-amr3	T30-4	0
Rep3	56	3	Rpi-amr3	T30-4	0
Rep3	57	3	Rpi-amr3	T30-4	0
Rep3	58	3	Rpi-amr3	T30-4	1.94
Rep3	59	3	Rpi-amr3	T30-4	0
Rep3	60	3	Rpi-amr3	T30-4	0
Rep4	1	1	Rpi-amr3a	T30-4	9.42
Rep4	2	1	Rpi-amr3a	T30-4	6.23
Rep4	3	1	Rpi-amr3a	T30-4	8.75
Rep4	4	1	Rpi-amr3a	T30-4	9.53
Rep4	5	1	Rpi-amr3a	T30-4	7.47
Rep4	6	1	Rpi-amr3a	T30-4	6.64
Rep4	7	1	Rpi-amr4	T30-4	1.19
Rep4	8	1	Rpi-amr4	T30-4	3.04
Rep4	9	1	Rpi-amr4	T30-4	6.12
Rep4	10	1	Rpi-amr4	T30-4	7.39
Rep4	11	1	Rpi-amr4	T30-4	4.11
Rep4	12	1	Rpi-amr4	T30-4	8.05
Rep4	13	1	Rpi-amr3	T30-4	0.75
Rep4	14	1	Rpi-amr3	T30-4	0
Rep4	15	1	Rpi-amr3	T30-4	0
Rep4	16	1	Rpi-amr3	T30-4	0
Rep4	17	1	Rpi-amr3	T30-4	0.81
Rep4	18	1	Rpi-amr3	T30-4	1.96
Rep4	19	2	Rpi-amr3a	T30-4	4.66
Rep4	20	2	Rpi-amr3a	T30-4	8.38
Rep4	21	2	Rpi-amr3a	T30-4	16.79
Rep4	22	2	Rpi-amr3a	T30-4	16.84
Rep4	23	2	Rpi-amr3a	T30-4	5.87
Rep4	24	2	Rpi-amr3a	T30-4	11.2
Rep4	25	2	Rpi-amr4	T30-4	8.01
Rep4	26	2	Rpi-amr4	T30-4	7.44
Rep4	27	2	Rpi-amr4	T30-4	6.05
Rep4	28	2	Rpi-amr4	T30-4	9.78
Rep4	29	2	Rpi-amr4	T30-4	5.43
Rep4	30	2	Rpi-amr4	T30-4	7.33
Rep4	31	2	Rpi-amr3	T30-4	0
Rep4	32	2	Rpi-amr3	T30-4	0
Rep4	33	2	Rpi-amr3	T30-4	1.44
Rep4	34	2	Rpi-amr3	T30-4	0
Rep4	35	2	Rpi-amr3	T30-4	1.18
Rep4	36	2	Rpi-amr3	T30-4	1.54
Rep4	37	3	Rpi-amr3a	T30-4	8.06
Rep4	38	3	Rpi-amr3a	T30-4	1.34
Rep4	39	3	Rpi-amr3a	T30-4	11.39
Rep4	40	3	Rpi-amr3a	T30-4	10.87
Rep4	41	3	Rpi-amr3a	T30-4	12.85
Rep4	42	3	Rpi-amr3a	T30-4	11.58
Rep4	43	3	Rpi-amr3a	T30-4	6.97
Rep4	44	3	Rpi-amr3a	T30-4	11.74
Rep4	45	3	Rpi-amr4	T30-4	8.63
Rep4	46	3	Rpi-amr4	T30-4	8.21
Rep4	47	3	Rpi-amr4	T30-4	4.75
Rep4	48	3	Rpi-amr4	T30-4	16.51
Rep4	49	3	Rpi-amr4	T30-4	5.02
Rep4	50	3	Rpi-amr4	T30-4	5.75
Rep4	51	3	Rpi-amr4	T30-4	0
Rep4	52	3	Rpi-amr4	T30-4	6.23
Rep4	53	3	Rpi-amr3	T30-4	0
Rep4	54	3	Rpi-amr3	T30-4	0
Rep4	55	3	Rpi-amr3	T30-4	0
Rep4	56	3	Rpi-amr3	T30-4	0
Rep4	57	3	Rpi-amr3	T30-4	0
Rep4	58	3	Rpi-amr3	T30-4	1.74
Rep4	59	3	Rpi-amr3	T30-4	0
Rep4	60	3	Rpi-amr3	T30-4	5.41
